# Supplementary material for: Identification of Candidate Adherent-Invasive E. coli Signature Transcripts by Genomic/Transcriptomic Analysis
Source: PLoS One. 2015 Jun 30;10(6):e0130902. doi: 10.1371/journal.pone.0130902 (PMC4509574; doi:10.1371/journal.pone.0130902)
Supplement: S1 File — Table A. Up-regulated transcripts in LF82 compared to HS. RNA was extracted from bacteria at exponential (2h) and stationary (24h) phases of growth in pure cultures and RNA sequencing completed. Expression level of homologous CDS in LF82 and HS is compared at 2 h, 24h and at both time points using edgeR. Up-regulated CDS with fold change ≥ 2, FDR <0.05. The RPKM values for LF82 and HS are shown. Table B. Down-regulated transcripts in LF82 compared to HS cultures. RNA was extracted from bacteria at exponential (2h) and stationary (24h) phases of growth in pure cultures and RNA sequencing completed. Expression level of homologous CDS in LF82 and HS is compared at 2 h, 24h and at both time points using edgeR. Up-regulated CDS with fold change ≥ 2, FDR <0.05. The RPKM values for LF82 and HS are shown. (XLSX) [file pone.0130902.s003.xlsx]

## Sheet: Table A
Supplementary Table A in S1 File. Upregulated transcripts in LF82 compared to HS cultures.
2h LF82↑	log2FC	PValue	FDR	HSrpkm	LF82rpkm		24 h LF82↑	log2FC	PValue	FDR	HSrpkm	LF82rpkm			LF82 ↑ both 2h and 24h
aaeR	1.2328	8.95e-07	3.18e-06	17.9808	43.7733		aceA	1.36527	5.13e-10	3.14e-09	129.276	284.388			ampC
ackA	2.03014	1.03e-17	1.18e-16	425.791	1784.35		aceK	1.09514	5.87e-10	3.57e-09	56.2166	102.786			ansP
aegA	1.76518	1.95e-12	1.33e-11	7.28861	25.5057		adhP	1.33132	2.21e-13	1.88e-12	80.6327	173.503			aroH
aer	2.99353	1.94e-30	4.74e-29	11.9609	98.5128		ais	1.09827	0.00464799	0.00981402	9.62797	17.8871			avtA
amiC	1.41624	1.98e-09	1e-08	31.6133	87.3434		ampC	6.31525	1.92e-206	2.19e-203	51.3595	3498.95			bcr
ampC	7.19691	8.14e-144	1.4e-140	23.4654	3552.81		ansP	1.05578	2.15e-07	9.5e-07	15.297	27.2522			betA
ansA	1.60115	2.84e-09	1.42e-08	12.172	38.0184		arnB	1.28925	7.95e-06	2.76e-05	13.5274	28.4091			betB
ansP	1.0936	7.37e-06	2.26e-05	6.86133	15.0987		aroH	10.211	1.87e-66	2.07e-64	0	42.5343			betI
aroE	1.01919	9.3e-06	2.82e-05	239.059	501.057		asnB	1.30949	2.1e-12	1.64e-11	104.112	220.154			bglA
aroH	9.2832	2.07e-87	4.17e-85	0.0998714	68.3852		astD	1.15549	0.00602494	0.0123636	4.05379	7.82883			bisC
asnS	1.54499	4.03e-12	2.69e-11	157.694	471.588		astE	1.59591	2.07e-08	1.04e-07	6.74807	17.5999			cedA
aspC	1.1202	6.88e-07	2.48e-06	248.983	554.344		avtA	1.07028	2.92e-11	2.03e-10	88.4294	159.076			cheA
atpA	1.67734	2.03e-14	1.7e-13	881.322	2882.96		bax	1.47356	1.64e-13	1.42e-12	158.729	375.193			cheB
atpB	1.86242	1.13e-15	1.07e-14	660.557	2448.62		bcr	1.5356	1.62e-18	2.31e-17	63.995	159.278			cheR
atpC	1.44039	4.85e-10	2.63e-09	1480.36	4148.59		bdm	1.38045	0.000534112	0.00134965	38.0057	84.7128			cheW
atpD	1.70328	5.21e-13	3.83e-12	491.103	1641.21		betA	2.44093	2.7e-25	6.06e-24	41.4563	192.173			cmoA
atpE	1.5328	3.62e-11	2.17e-10	1102.65	3250.05		betB	2.21688	2.62e-16	3.08e-15	45.9348	181.705			csgC
atpF	1.66401	2.62e-13	1.98e-12	1075.6	3474.55		betI	2.1201	3.54e-11	2.44e-10	82.7377	305.622			csgF
atpG	1.89444	8.24e-16	7.94e-15	319.022	1211.95		bglA	1.10781	4.7e-12	3.59e-11	171.503	315.931			cusR
atpH	1.9282	8.03e-18	9.27e-17	649.045	2523.59		bglH	1.28777	0.0241266	0.0424257	3.32701	7.19642			cyaY
atpI	1.27366	2.07e-09	1.05e-08	191.395	477.513		bisC	1.0099	1.32e-09	7.56e-09	56.0617	96.8595			cysD
avtA	1.41765	1.54e-07	6.03e-07	73.2604	202.227		blc	2.92228	8.02e-55	6.71e-53	45.0287	293.433			cysN
baeR	1.60087	8.7e-09	4.05e-08	27.569	86.3135		cadB	1.9229	0.00121037	0.0028564	1.01746	3.39623			dapF
barA	1.39933	1.14e-11	7.24e-11	25.9194	70.7007		cbpA	1.08048	1.46e-12	1.15e-11	132.697	240.644			dmsC
bcr	1.40467	1.14e-07	4.53e-07	31.8736	86.4031		cbpM	1.33865	7.83e-08	3.62e-07	37.7521	81.9437			entA
betA	3.65551	3.42e-32	9.1e-31	10.468	136.213		cedA	2.66509	1.04e-26	2.48e-25	36.3671	198.159			entB
betB	2.60652	7.93e-18	9.22e-17	20.0058	126.429		cfa	1.94195	8.29e-34	3.06e-32	813.488	2675.07			entC
betI	2.02097	1.41e-11	8.73e-11	56.5643	239.72		chaB	1.29149	4.94e-11	3.35e-10	145.713	306.385			entE
bglA	1.70997	6.7e-16	6.52e-15	106.199	358.105		chbR	1.26751	4.37e-11	2.98e-10	45.0143	92.7031			entF
bisC	1.01941	5.28e-07	1.92e-06	33.2668	69.3856		cheA	2.12659	2.78e-21	4.93e-20	5.92739	22.2662			essQ
blr	1.71371	9.2e-05	0.000240155	129.526	437.785		cheB	1.97602	3.78e-10	2.36e-09	5.98866	20.4221			exbB
btuC	1.21514	4.65e-08	1.96e-07	43.887	104.961		cheR	1.51234	1.23e-06	4.94e-06	6.27312	15.3633			exbD
btuF	1.25173	1.08e-07	4.36e-07	26.4104	64.6794		cheW	2.08781	1.24e-15	1.36e-14	23.4976	85.6487			exoX
cadC	1.94742	3.21e-13	2.39e-12	5.6446	22.5472		cho	1.11002	9.35e-09	4.84e-08	180.04	334.266			fabi
caiD	1.08377	0.00435808	0.00849082	1.6918	3.70252		citF	1.53983	0.00899951	0.0176642	1.01234	2.6457			fdnI
ccmF	1.34339	5.2e-08	2.18e-07	7.06071	18.4054		cmoA	1.33427	5.13e-13	4.25e-12	38.2321	82.7751			feoB
cedA	3.86241	3.28e-23	5.79e-22	7.4635	118.077		copA	1.028	9.25e-10	5.44e-09	36.8014	64.333			fepA
chaA	1.15166	0.000132342	0.000334661	3.46327	8.07725		csdE	1.06513	3.4e-09	1.84e-08	91.6352	164.929			fepB
cheA	5.55551	3.1e-96	1.18e-93	5.74867	278.704		csgC	2.42354	0.00141982	0.00331872	1.67286	7.96622			fepE
cheB	5.10786	2.87e-77	3.94e-75	10.6527	379.778		csgF	2.69326	0.00611675	0.0125445	0.671397	4.09325			fes
cheR	5.92898	1.13e-90	2.98e-88	2.57527	162.347		cusB	2.74031	8.75e-10	5.19e-09	1.20427	7.07327			fhuF
cheW	5.81719	9.53e-92	2.72e-89	17.0621	999.568		cusC	2.00889	7.71e-11	5.17e-10	4.30058	15.0531			galF
cheY	3.90899	2.8e-40	1.09e-38	90.453	1409.83		cusF	3.5651	8.64e-16	9.81e-15	4.33021	45.7568			gapA
cheZ	4.21297	1.16e-62	1.14e-60	22.0406	421.963		cusR	1.91004	2.12e-14	2.03e-13	15.2014	49.3225			ghrB
chiA	1.35761	9.49e-09	4.42e-08	7.72594	20.3984		cyaY	1.39954	9.81e-18	1.3e-16	219.428	496.789			glnA
citC	1.49285	5.47e-08	2.28e-07	12.2694	35.7796		cysD	2.9846	2.7e-11	1.89e-10	28.4101	191.471			glpR
citD	1.28746	2.68e-05	7.56e-05	41.5504	103.918		cysI	1.18726	1.33e-06	5.32e-06	26.0822	51.0451			glyS
citE	1.11588	8.92e-06	2.71e-05	95.6556	213.669		cysJ	1.26347	1.75e-05	5.74e-05	18.6824	38.473			gmr
citG	1.0031	7.81e-07	2.79e-06	190.338	392.721		cysK	2.18492	7.04e-12	5.25e-11	190.756	735.893			gnsA
clcB	1.37154	1.09e-05	3.27e-05	2.3843	6.41996		cysN	2.1268	8.91e-11	5.92e-10	20.185	75.2956			grxD
cmoA	1.44228	6.34e-08	2.63e-07	33.0376	92.01		dapF	1.4992	6.31e-21	1.07e-19	126.559	306.782			gspA
codB	1.00121	0.000691283	0.00157398	7.56948	15.5893		dbpA	1.11582	1.94e-08	9.8e-08	25.5858	47.5153			hchA
cof	1.76884	1.81e-11	1.11e-10	5.89227	20.7463		dctR	2.27195	3.32e-12	2.58e-11	7.51683	31.4862			helD
creB	1.06857	2.38e-05	6.79e-05	24.1073	52.0195		dcyD	1.01907	3.58e-10	2.25e-09	82.6386	143.412			hofN
csgC	4.62364	7.86e-20	1.06e-18	1.55902	43.7214		degP	1.05174	2.27e-08	1.14e-07	452.093	804.204			hokA
csgD	1.45216	0.00463454	0.00898352	5.02306	14.3371		dhaR	1.28733	1.76e-09	9.88e-09	18.629	39.0493			ilvI
csgE	1.86253	1.41e-06	4.81e-06	2.8346	11.2207		dmsC	1.52842	4.01e-13	3.36e-12	106.618	263.797			kefF
csgF	2.22369	1.36e-06	4.66e-06	1.32644	7.07067		dnaJ	1.03047	5.14e-08	2.44e-07	901.63	1578.98			lacY
cspA	1.58656	2.07e-08	9.25e-08	5696.75	17784.6		dps	2.12102	7.5e-33	2.62e-31	430.379	1601.54			lacZ
cspG	2.39062	4.36e-17	4.72e-16	659.49	3618.63		efeU	2.37608	3.58e-34	1.35e-32	25.3604	112.991			lexA
cspI	1.28777	0.0013735	0.00297331	197.704	496.567		elaB	1.14516	8.63e-10	5.14e-09	175.875	333.613			LF82_055
cusR	1.8376	1.07e-11	6.79e-11	6.36626	23.4944		entA	2.44473	2.35e-18	3.3e-17	10.51	49.1584			LF82_096
cusS	1.95365	7.73e-12	4.94e-11	3.51554	14.1926		entB	2.16036	5.09e-13	4.23e-12	15.7792	60.524			LF82_101
cyaY	1.77014	1.02e-13	8.03e-13	110.952	393.311		entC	1.95582	1.5e-15	1.62e-14	12.0839	40.2426			LF82_103
cysB	1.32579	1.81e-09	9.26e-09	70.6927	183.699		entE	1.83926	4.78e-19	7.19e-18	14.7013	45.0522			LF82_105
cysD	1.63518	1.26e-06	4.33e-06	179.262	564.115		entF	1.40837	3.78e-12	2.92e-11	13.3718	30.563			LF82_107
cysN	1.06312	0.00182106	0.00381922	94.1163	199.008		envR	1.78158	0.00711922	0.0143853	1.61467	4.97151			LF82_108
cysP	2.01432	5.35e-06	1.7e-05	41.0243	167.521		essQ	1.1539	0.00730506	0.0147261	12.9642	25.1163			LF82_115
cysS	1.84373	6.89e-18	8.03e-17	39.8361	146.712		exbB	1.23059	4.81e-10	2.96e-09	133.147	269.052			LF82_117
cysZ	1.15621	6.64e-06	2.07e-05	23.7509	54.6083		exbD	1.21809	1.17e-08	6e-08	123.24	246.348			LF82_119
dacA	1.13614	2.44e-06	8.09e-06	54.8254	123.985		exoX	1.02601	0.000185265	0.000512731	24.7114	43.2537			LF82_120
dapF	1.73908	1.34e-16	1.39e-15	97.771	335.46		fabi	1.14376	8.5e-11	5.66e-10	188.456	355.841			LF82_121
dcuB	3.28864	1.63e-38	5.93e-37	27.3527	274.642		fbaB	1.67669	8.36e-18	1.11e-16	83.4283	228.08			LF82_122
dcuC	1.5907	7.78e-10	4.12e-09	13.7292	42.6797		fdnI	1.43765	7.49e-10	4.5e-09	18.1513	42.3597			LF82_123
dfp	1.15935	3.33e-06	1.08e-05	21.6644	49.7989		feoB	1.02545	3.87e-09	2.08e-08	327.733	572.253			LF82_125
dgoA	1.06415	0.0217112	0.03671	2.24464	4.72554		fepA	1.71172	1.36e-19	2.13e-18	15.4045	43.2142			LF82_126
dgoD	1.33363	3.07e-05	8.54e-05	2.60096	6.67094		fepB	1.33218	3.85e-08	1.86e-07	14.801	31.9932			LF82_132
dgoK	1.34322	6.88e-06	2.13e-05	5.18696	13.4391		fepE	1.51279	0.00137723	0.00322577	2.45051	6.15234			LF82_133
dhaK	1.40821	4.48e-07	1.66e-06	60.5739	166.828		fes	1.94592	1.67e-15	1.79e-14	9.60536	31.6172			LF82_134
dhal	1.36977	2.1e-06	7.04e-06	31.1494	82.6995		fhuF	2.25964	2.82e-26	6.58e-25	57.5897	236.343			LF82_135
dmsA	1.82063	5.97e-17	6.34e-16	110.105	400.163		fic	1.24476	2.17e-14	2.07e-13	142.633	289.475			LF82_253
dmsC	2.63648	9.47e-27	2.02e-25	45.0397	286.8		fimA	1.28072	7.92e-10	4.74e-09	5581.27	11541.1			LF82_257
dpiA	1.11726	1.05e-06	3.66e-06	41.6491	93.0593		fimI	1.08777	5.21e-08	2.46e-07	2567.3	4642.86			LF82_752
dpiB	1.40077	1.49e-09	7.66e-09	25.8708	70.5278		fiu	1.02108	0.0023203	0.00517315	2.95862	5.16908			matA
dusB	1.70329	2.82e-12	1.91e-11	305.05	1016.46		fixC	1.37504	0.0270095	0.0470608	1.68469	3.84838			mdaB
ebgA	1.13667	0.00220611	0.00454257	0.629307	1.40344		frc	1.30318	0.000816481	0.00198561	3.27739	6.92393			mdtK
efeU	3.37035	5.04e-31	1.25e-29	8.69856	93.1585		frdD	1.23345	6.04e-12	4.54e-11	149.013	299.743			menB
emrA	2.15211	4.07e-20	5.63e-19	22.5594	103.216		fruA	1.44196	1.23e-17	1.61e-16	27.096	63.2108			mgtA
emrB	2.21287	3.25e-18	3.84e-17	7.72581	37.0317		fruB	1.97504	1.94e-16	2.33e-15	10.2123	34.5791			mltD
emrE	1.26091	1.65e-05	4.79e-05	61.448	153.05		fruK	1.6315	9.65e-15	9.77e-14	19.0225	50.4887			modA
endA	1.53754	2.11e-08	9.42e-08	10.1624	30.2855		fryA	1.30899	9.18e-07	3.75e-06	4.03953	8.63733			modB
entA	3.0119	3.08e-15	2.75e-14	1.05885	9.45856		fsaA	1.02687	0.000223522	0.000608298	98.1987	172.86			modC
entB	2.42519	1.02e-12	7.31e-12	1.98216	11.0636		galF	2.01573	2.49e-35	1.02e-33	241.126	834.469			motA
entC	2.85808	6.29e-12	4.08e-11	0.754066	5.99055		gapA	1.49103	3.05e-15	3.2e-14	1478.94	3539.86			motB
entD	1.9282	3.67e-09	1.81e-08	2.86669	11.4629		garP	1.04642	0.00667362	0.0135809	9.51401	17.0465			nadA
entE	2.65256	3.02e-15	2.71e-14	0.824681	5.51385		ggt	1.10039	1.34e-06	5.34e-06	11.4474	21.205			nanA
entF	2.30249	1.6e-20	2.31e-19	2.11655	10.8369		ghrB	1.8394	1.37e-14	1.35e-13	41.6728	127.482			narL
entS	1.18351	0.000133443	0.000337198	2.32668	5.51403		glcA	1.08409	0.00355787	0.00765846	3.53267	6.47685			narX
essQ	1.91981	2.7e-05	7.61e-05	5.19517	20.7652		glcB	1.76269	3.16e-23	6.41e-22	24.6939	71.7721			nfsB
evgS	1.21324	2.91e-06	9.55e-06	100.904	244.023		glcD	2.50059	3.42e-14	3.16e-13	6.27621	30.8995			nhoA
exbB	3.0682	5.61e-38	1.98e-36	45.0302	388.974		glcE	1.73952	5.2e-05	0.000159885	3.15047	9.21927			nirB
exbD	2.94509	1.04e-27	2.31e-26	29.2398	231.752		glcF	1.00095	3.36e-06	1.25e-05	15.1504	26.0548			nirC
exoX	1.25822	2.39e-07	9.12e-07	17.7216	43.7759		glcG	1.06311	3.64e-05	0.000114805	34.6965	62.3696			nirD
exuT	1.32015	2.46e-06	8.14e-06	4.6329	11.9998		glnA	1.17109	3.45e-05	0.000109379	130.426	249.303			nlpC
fabi	1.39268	1.95e-09	9.93e-09	241.024	646.147		glnG	1.0346	1.03e-09	6.03e-09	98.2569	172.984			nrdE
fdnG	4.82027	5.35e-76	7.06e-74	2.83463	82.2533		glpA	4.32201	9.13e-87	1.96e-84	10.9253	188.301			nrdF
fdnH	5.43658	4.91e-64	4.95e-62	2.20905	99.2623		glpB	2.32878	1.84e-42	1e-40	45.6377	196.738			nrdI
fdnI	5.25873	2.79e-86	4.79e-84	8.12993	323.507		glpC	1.63806	3.34e-22	6.33e-21	55.0983	146.759			ompA
fdoH	1.37306	9.21e-06	2.8e-05	43.839	117.435		glpD	3.26937	8.68e-77	1.29e-74	71.2568	588.641			panB
feoB	1.73985	1.16e-11	7.3e-11	58.1083	201.717		glpF	2.67503	4.23e-45	2.54e-43	65.1429	355.15			panD
fepA	1.98576	4.28e-14	3.49e-13	4.57393	18.7063		glpK	2.59855	1.42e-32	4.87e-31	101.675	525.49			pgac
fepB	1.53861	1.11e-07	4.43e-07	4.18749	12.7504		glpQ	2.17994	3.59e-30	1.06e-28	239.263	925.451			ppa
fepC	2.30427	8.01e-13	5.79e-12	5.33791	27.8285		glpR	1.25776	7.03e-12	5.25e-11	66.5456	136.35			ppdA
fepD	1.44842	0.00548689	0.0104992	0.513105	1.57692		glpT	1.99908	5.03e-18	6.82e-17	192.983	656.445			ppdC
fepE	3.62284	5.54e-07	2.01e-06	0.117525	1.74403		glyS	1.51948	2.58e-19	3.94e-18	108.558	265.78			pps
fepG	1.35685	0.00212671	0.00440103	0.846579	2.35428		gmr	2.15133	1.8e-32	6.1e-31	42.8263	162.687			priA
fes	2.25503	6.72e-09	3.18e-08	2.51893	12.6558		gnsA	2.67139	1.75e-06	6.88e-06	8.02862	43.9761			priB
fhuF	3.34842	8.19e-23	1.41e-21	12.7612	134.438		gntT	1.36627	2.9e-11	2.03e-10	12.9493	28.6472			priC
fis	1.80061	6.8e-13	4.97e-12	112.355	401.311		gpmA	2.40907	1.84e-45	1.17e-43	963.302	4391.49			proC
flgK	1.40225	6.91e-09	3.26e-08	155.616	428.447		groL	1.23628	6.39e-15	6.56e-14	2930.43	5902.98			proQ
flgM	2.15764	3.16e-13	2.36e-12	22.6252	105.219		grxD	1.49981	3.19e-21	5.55e-20	946.253	2294.2			proV
flgN	2.27245	1.89e-12	1.3e-11	111.237	558.581		gspA	1.68992	1.86e-12	1.46e-11	11.1984	31.1774			psiE
flhC	3.99582	5.84e-54	3.78e-52	11.9103	195.585		gst	1.07888	5.99e-09	3.15e-08	613.419	1105.01			rcnA
flhD	4.86272	3.79e-61	3.51e-59	13.2113	390.93		hchA	3.75035	1.6e-43	8.98e-42	5.31592	62.0703			recX
fliA	1.83986	2.93e-09	1.45e-08	86.7586	317.956		hdeA	1.88393	5.88e-18	7.91e-17	572.798	1796.77			rep
fliD	3.82016	1.91e-43	8.5e-42	21.9369	320.294		hdeB	1.73848	2.88e-17	3.67e-16	332.079	941.486			rfe
fliS	3.55075	2.69e-31	6.89e-30	25.0797	305.2		helD	1.28322	7.47e-16	8.58e-15	101.979	212.87			rffE
fliT	3.77917	5.87e-33	1.65e-31	17.6112	253.247		hofM	1.07349	2.24e-06	8.6e-06	17.7644	32.0877			rpsO
fnr	1.01134	2.18e-06	7.27e-06	234.342	490.778		hofN	1.62424	5.06e-07	2.13e-06	9.83432	25.9369			rpsR
focA	1.07323	5.5e-05	0.00014747	1319.47	2828.4		hokA	3.14726	1.93e-12	1.51e-11	7.82313	61.7814			rsmC
folK	2.32335	1.99e-15	1.85e-14	8.94978	46.4021		holC	1.67713	5.3e-21	9e-20	104.807	287.485			rsxD
frdA	1.37665	1.42e-08	6.46e-08	767.487	2059.6		ilvI	1.19275	1.23e-10	8.06e-10	17.776	34.9589			rumB
frdB	1.66175	2.16e-10	1.21e-09	391.749	1277.28		infB	1.00435	3.31e-09	1.8e-08	1241.4	2131.04			sdiA
frdC	1.64371	3.95e-11	2.35e-10	276.563	888.134		iscR	1.13779	3.91e-12	3.02e-11	506.26	955.036			serS
frdD	3.79204	4.43e-43	1.92e-41	119.215	1700.12		ivy	1.24758	2.19e-10	1.41e-09	196.999	399.774			shiA
frsA	1.04508	6.05e-06	1.9e-05	94.1871	201.099		katE	1.64829	2.15e-15	2.28e-14	15.9582	42.7987			sodA
fryA	1.08289	0.000539303	0.00125289	1.00595	2.21141		kdpA	1.76994	4.79e-05	0.000148649	1.9185	5.7304			sppA
fsaB	2.33814	6.04e-19	7.65e-18	10.8282	56.1978		kdpB	1.09985	0.0110773	0.0212458	1.89574	3.5369			tar
ftnA	1.18228	1.48e-07	5.82e-07	343.279	805.681		kefF	2.0224	1.78e-09	9.95e-09	8.7177	30.299			tehB
fucI	1.75973	1.6e-08	7.27e-08	2.49712	8.6559		lacY	2.7806	2.62e-33	9.46e-32	7.39159	43.6962			tesA
fucK	1.6092	8.47e-11	4.89e-10	7.28197	23.0276		lacZ	2.74435	3.25e-45	1.99e-43	11.0269	63.695			torC
fucU	1.1989	7.38e-07	2.65e-06	39.2526	93.1599		lexA	1.71356	1.1e-15	1.23e-14	402.186	1134.65			torS
fumB	4.12311	1.96e-66	2.17e-64	21.4788	386.925		LF82_028	1.97352	1.3e-05	4.36e-05	4.19824	14.2027			trmI
fusA	1.04607	2.24e-06	7.44e-06	1961.55	4148.59		LF82_055	3.01405	6.98e-35	2.72e-33	7.7421	53.8668			tsgA
galF	1.06755	1.28e-07	5.06e-07	617.556	1331.58		LF82_062	1.19002	2.37e-07	1.04e-06	7.28309	14.303			tyrP
gapA	1.33235	2.47e-08	1.09e-07	8804.47	22733.8		LF82_096	1.33325	0.0104088	0.0200742	5.1067	11.1512			uhpB
ghrB	2.39216	1.84e-29	4.33e-28	54.4947	294.323		LF82_101	2.76093	8.78e-06	3.04e-05	2.15147	13.1028			uidC
glnA	1.91269	1.9e-19	2.49e-18	503.132	1958.06		LF82_103	8.73296	3.37e-31	1.05e-29	0	17.5655			uvrD
glnH	1.82815	1.81e-17	2.03e-16	820.969	3014.97		LF82_105	5.06779	0.00139257	0.00325946	0	4.90135			uxaB
glnL	1.10407	4.22e-05	0.00011513	47.5011	104.55		LF82_107	13.6263	1.18e-206	2.02e-203	0	730.546			xerC
glnP	1.3751	6.55e-08	2.71e-07	131.155	349.321		LF82_108	5.73724	4.79e-05	0.000148493	0	10.7439			xseA
glnQ	1.23938	4.87e-07	1.79e-06	153.879	373.037		LF82_115	4.99628	0.000941423	0.00226377	0	6.601			yaaI
gloA	1.18386	3.5e-07	1.31e-06	333.672	789.56		LF82_117	4.64318	1.24e-10	8.12e-10	0.962105	23.1186			ybaK
glpG	1.02248	1.37e-06	4.69e-06	115.238	240.658		LF82_119	6.63562	3.37e-09	1.83e-08	0	19.6485			ybaP
glpR	1.21599	4.94e-09	2.36e-08	73.4087	175.502		LF82_120	5.92514	1.68e-37	7.57e-36	0.629509	37.1384			ybdG
glyA	1.05519	4.53e-07	1.67e-06	1793.81	3825.14		LF82_121	5.88819	8.03e-06	2.78e-05	0	6.76946			ybdZ
glyQ	1.52575	1.92e-12	1.32e-11	175.357	517.094		LF82_122	7.21455	3.08e-11	2.13e-10	0	12.7791			ybfF
glyS	1.77423	1.71e-14	1.45e-13	164.277	576.705		LF82_123	6.95923	1.69e-09	9.53e-09	0	10.5035			ybiV
gmr	1.2156	1.15e-07	4.56e-07	37.6208	89.5043		LF82_125	7.98948	4.75e-20	7.71e-19	0	18.4013			ybiW
gnsA	4.33044	3.42e-12	2.29e-11	0.856262	18.7638		LF82_126	6.43268	1.62e-08	8.22e-08	0	13.242			ybiY
grxD	1.35616	2.75e-08	1.21e-07	662.537	1762.59		LF82_132	6.94623	3e-32	9.99e-31	0.0986513	13.2937			ybjG
gspA	2.02906	1.89e-13	1.44e-12	5.12536	21.7993		LF82_133	8.78641	7.01e-32	2.25e-30	0	17.4043			ycal
gspB	1.11655	0.000106481	0.000274321	11.9352	26.8595		LF82_134	6.34184	5.29e-08	2.49e-07	0	6.62091			yccF
guac	2.13897	7.46e-19	9.4e-18	59.1033	268.596		LF82_135	7.01145	3.72e-10	2.33e-09	0	7.04355			yceI
hchA	2.72122	1.67e-19	2.19e-18	8.67547	58.922		LF82_253	1.6247	2.66e-11	1.87e-10	9.67611	25.6481			yceJ
helD	1.05583	2.56e-07	9.74e-07	72.4286	155.332		LF82_257	1.59885	1.01e-06	4.11e-06	17.7856	46.7035			ycfS
hemF	1.94898	9.67e-14	7.66e-13	8.06478	32.2469		LF82_278	1.07886	0.000201695	0.000555065	16.8165	30.6166			ychF
hflD	1.38021	3.67e-06	1.19e-05	14.1243	38.1001		LF82_407	1.61195	0.000156666	0.000443974	1.92897	5.17266			ychJ
hns	1.20227	6.49e-08	2.69e-07	5028.66	12017.8		LF82_475	1.44114	0.0101653	0.0196808	1.50424	3.58372			ydaN
hofN	1.97492	2.33e-08	1.03e-07	2.85733	11.7339		LF82_482	1.13026	0.0194869	0.0351985	2.97118	5.70522			ydeH
hokA	4.26423	2e-23	3.62e-22	2.3117	50.361		LF82_483	1.41753	0.020982	0.0375117	1.34427	3.15606			ydfI
holE	1.79913	3.75e-09	1.84e-08	13.2942	48.6733		LF82_752	1.12301	1.32e-05	4.42e-05	76.1299	143.526			ydfQ
hsrA	1.89828	2.6e-15	2.35e-14	25.4892	98.8257		lolB	1.01262	1.23e-07	5.55e-07	94.0395	162.317			ydfZ
hupB	1.27723	3.81e-09	1.87e-08	4714.84	11802.2		lpxP	1.28112	4.04e-10	2.51e-09	493.499	1031.3			ydgK
hybA	1.51268	7.25e-12	4.68e-11	188.062	551.271		lyx	1.34409	0.0176898	0.0323857	2.72783	6.08409			ydhL
hybB	1.72788	3.32e-15	2.95e-14	114.235	388.924		manX	1.65205	1.01e-22	1.96e-21	442.351	1187.08			ydhT
hybD	1.3829	2.43e-10	1.35e-09	119.04	320.735		manZ	1.42699	2.72e-14	2.54e-13	132.463	303.658			ydiA
hybE	1.9398	4.49e-17	4.84e-16	74.5892	294.565		matA	1.75534	2.52e-08	1.25e-07	10.8103	31.1673			ydiE
hybF	1.56833	9.26e-13	6.65e-12	70.5929	215.673		mdaB	1.32438	1.85e-05	6.04e-05	10.0806	21.8686			ydiO
hybG	2.14975	2.36e-18	2.82e-17	39.9446	182.266		mdtK	1.59929	3.82e-18	5.26e-17	37.024	96.0748			ydiU
hybO	1.25321	4.6e-08	1.95e-07	186.191	456.974		mdtQ	1.63181	4.38e-08	2.09e-07	4.18561	11.2407			ydiV
hyuA	1.06745	0.00891983	0.0162606	1.0158	2.21028		menB	1.23521	1.32e-14	1.31e-13	103.408	208.558			yebE
ilvI	1.12876	4.31e-07	1.6e-06	20.9292	46.997		metC	1.98541	4.58e-28	1.23e-26	30.8991	105.25			yecN
infA	1.4187	7.2e-06	2.22e-05	489.939	1362.06		metE	1.00839	0.000596674	0.001488	58.1651	99.7737			yedJ
ispE	1.24125	3.44e-06	1.12e-05	154.16	372.711		mgtA	3.58423	1.6e-68	1.83e-66	43.2232	441.901			yefM
kefF	1.25477	3.85e-06	1.25e-05	19.0198	46.9495		mltD	1.18876	9.45e-14	8.42e-13	324.114	632.559			yegD
lacY	2.69971	1.21e-09	6.29e-09	0.484246	3.34737		mnmC	1.65706	2.07e-22	3.97e-21	63.1425	171.004			yehL
lacZ	1.70329	1.21e-05	3.61e-05	0.733812	2.46849		modA	1.65161	1.24e-19	1.96e-18	148.911	401.86			yehM
lexA	1.59677	1.24e-12	8.85e-12	319.381	1002.2		modB	1.47086	1.97e-11	1.41e-10	44.0987	105.173			yehP
LF82_055	1.63864	1.85e-12	1.28e-11	25.4618	81.6198		modC	1.63607	7.79e-20	1.24e-18	36.8696	98.4187			yeiC
LF82_057	3.55991	2.38e-15	2.18e-14	0.788759	10.5534		motA	2.44642	3.89e-18	5.33e-17	8.18393	38.6527			yeiI
LF82_058	3.20457	3.45e-16	3.47e-15	1.00221	10.1618		motB	2.41262	3.55e-18	4.91e-17	6.40124	29.341			yeiN
LF82_059	3.2229	3.11e-14	2.59e-13	2.47358	23.1049		mscS	1.22583	5.13e-13	4.25e-12	92.6007	185.822			yfad
LF82_096	4.57327	3.22e-36	1.08e-34	2.10087	54.44		murP	1.37727	2.16e-06	8.34e-06	5.71383	12.777			yfbL
LF82_101	5.52116	1.21e-26	2.57e-25	0.580829	30.8706		murQ	1.28529	3.55e-08	1.73e-07	14.1402	29.7414			yfdZ
LF82_103	8.79393	1.52e-55	1.06e-53	0.0448904	32.3458		nadA	1.20095	6.6e-11	4.45e-10	29.8239	58.8701			ygbE
LF82_105	6.03422	2.51e-15	2.28e-14	0.238655	17.3942		nanA	3.37742	4.21e-69	4.98e-67	24.4944	218.29			ygbJ
LF82_107	10.1853	1.46e-165	5.01e-162	1.44531	1772.89		nanC	1.29718	5.1e-05	0.000157498	7.12877	15.0894			ygbK
LF82_108	6.55946	8.39e-20	1.12e-18	0.323339	33.8163		nanT	2.35277	5.47e-39	2.61e-37	19.408	85.0683			yhbC
LF82_115	4.98757	3.08e-15	2.75e-14	0.462599	20.3221		narK	2.17422	2.6e-13	2.2e-12	3.81102	14.9759			yjeJ
LF82_117	6.72428	7.71e-39	2.84e-37	0.500019	59.7173		narL	1.48158	7.65e-16	8.75e-15	53.5518	128.736			yjfK
LF82_119	9.9373	4.25e-49	2.31e-47	0	92.8977		narU	1.7073	7.37e-07	3.04e-06	3.55599	10.1091			yjgF
LF82_120	9.41582	2.36e-86	4.26e-84	0.167573	126.331		narX	1.36524	5.82e-15	5.99e-14	29.5778	65.2732			yjhS
LF82_121	10.1523	1.27e-52	7.91e-51	0	62.8317		narY	1.17533	9.88e-06	3.38e-05	11.0786	21.5326			yjjW
LF82_122	9.12566	1.9e-65	2.03e-63	0.0934704	84.334		narZ	1.55992	5.56e-12	4.21e-11	4.64814	11.762			yjjZ
LF82_123	7.20665	7.69e-57	6.13e-55	0.469512	71.9662		nfsB	1.6457	1.36e-21	2.49e-20	72.0846	193.336			ynaI
LF82_125	7.95602	2.46e-73	3.01e-71	0.481832	125.758		nhoA	4.4364	2.97e-114	1.27e-111	25.7514	479.905			ynbA
LF82_126	10.554	5.15e-51	2.99e-49	0	111.643		nirB	2.11415	4.03e-19	6.11e-18	8.40966	31.3201			ynbB
LF82_132	9.32625	8.12e-98	3.48e-95	0.0914648	73.584		nirC	1.79223	3.69e-05	0.000116288	3.5612	10.5885			yncE
LF82_133	9.84407	1.91e-99	9.35e-97	0.0894804	110.171		nirD	1.74709	0.0254432	0.0444672	2.09014	6.18021			yniB
LF82_134	10.2325	3.24e-55	2.18e-53	0	47.0637		nlpA	1.13338	2.07e-06	8.01e-06	18.3696	34.8004			ynjH
LF82_135	12.0507	6.47e-87	1.23e-84	0	109.738		nlpC	3.49355	1.29e-47	9.03e-46	18.7756	183.551			yoaH
LF82_242	1.30634	0.00742547	0.0137483	0.403729	1.047		nrdE	1.02049	1.49e-08	7.57e-08	28.0549	48.734			yobH
LF82_253	2.05894	4.65e-16	4.61e-15	4.31826	18.5597		nrdF	1.7235	3.88e-15	4.01e-14	20.1455	56.8971			ypeA
LF82_257	3.40598	7.34e-10	3.89e-09	1.05581	10.6062		nrdI	1.21163	1.7e-06	6.71e-06	25.5308	50.6998			yqcA
LF82_752	3.8104	1.1e-18	1.37e-17	5.46367	80.3938		nusA	1.22283	2.42e-11	1.71e-10	1067.36	2135.55			yqiC
LF82_772	1.44559	5.4e-06	1.71e-05	13.1254	37.1606		ompA	1.76605	2e-14	1.92e-13	3858.77	11155.7			yqcA
livK	1.22033	0.00231854	0.00474644	2.16961	5.20324		ompG	1.39429	0.00585089	0.0120569	2.52632	5.79716			yqiC
lpxD	1.00048	4.96e-05	0.00013412	535.14	1090.67		oxc	1.2416	0.000132679	0.000381674	4.61995	9.44897			yqjH
lpxK	1.05058	5.72e-05	0.000152393	17.9087	38.0314		panB	1.32009	4.37e-13	3.64e-12	47.5048	101.51			yrbA
matA	3.92972	2.13e-25	4.15e-24	1.51528	25.1865		panD	1.0526	1.03e-09	6.02e-09	191.575	339.49			yrbC
mdaB	1.70142	3.96e-10	2.15e-09	10.7745	36.3918		pgac	1.53733	0.000137772	0.000394011	2.54804	6.40545			yrhA
mdtK	3.0489	4.62e-31	1.16e-29	6.47567	55.361		phoB	1.08283	7.14e-07	2.96e-06	44.0819	79.9967			znuA
mdtL	1.03679	0.0146983	0.025597	1.09115	2.40307		phr	1.83673	5.94e-24	1.23e-22	88.5584	271.909			zraP
menB	2.04587	1.16e-20	1.71e-19	128.032	541.357		pnuC	1.9916	5.56e-25	1.21e-23	38.4118	131.152
menC	1.64777	2.2e-12	1.5e-11	59.3315	189.66		ppa	2.46807	1.02e-50	7.77e-49	259.616	1229.82
menD	1.09579	5.27e-07	1.92e-06	33.6731	73.6434		ppdA	1.34377	0.0011934	0.00282219	6.13685	13.4439
menE	1.3438	9.74e-09	4.53e-08	30.0335	77.9305		ppdC	1.79223	3.75e-07	1.6e-06	10.7434	32.2334
metE	1.45602	0.00059934	0.00137929	220.725	637.084		pphB	1.50246	4.09e-09	2.19e-08	16.68	40.4081
metG	1.41102	5.56e-11	3.29e-10	60.2342	164.443		pps	8.75752	5.73e-219	1.97e-215	1.14227	425.236
mgtA	1.02114	2.98e-05	8.32e-05	14.0676	29.3408		priA	1.21658	2.25e-09	1.24e-08	23.5526	47.0385
mioC	1.05432	4.99e-07	1.83e-06	304.444	653.08		priB	1.08286	1.23e-07	5.55e-07	1404.11	2530.81
mipA	2.26747	1.7e-24	3.18e-23	166.764	826.928		priC	1.1168	3.44e-07	1.48e-06	32.2023	60.1196
mltD	1.11054	0.000405957	0.000960019	90.4642	200.922		prlC	1.27196	1.38e-15	1.5e-14	201.915	417.214
mnmA	1.03118	7.23e-06	2.22e-05	54.6457	115.287		proC	1.18472	1.26e-09	7.27e-09	38.2214	74.5172
mnmC	1.78485	6.9e-15	5.98e-14	29.6327	104.566		proP	1.38652	2.56e-16	3.01e-15	106.586	238.161
mnmG	1.16093	4.98e-08	2.09e-07	73.6708	169.626		proQ	1.26383	1.41e-13	1.23e-12	650.413	1333.75
modA	2.28329	1.44e-22	2.4e-21	41.192	206.916		proV	1.54327	2.47e-06	9.43e-06	35.798	88.7702
modB	1.42128	5.7e-07	2.06e-06	11.3287	31.247		prpB	1.20871	0.0185416	0.033711	3.18853	6.41564
modC	1.79663	1.21e-12	8.65e-12	12.4827	44.5224		prpC	1.12832	0.0153891	0.0285085	3.04891	5.6852
motA	5.77751	2.21e-94	7.57e-92	4.23654	240.992		prpE	1.61659	1.28e-11	9.24e-11	5.69977	14.9899
motB	5.984	3.4e-88	7.29e-86	4.62161	298.541		psiE	2.204	1.34e-19	2.11e-18	25.2826	100.313
mprA	1.87002	4.66e-08	1.97e-07	54.4336	204.105		psiF	1.04325	2.06e-05	6.69e-05	60.9804	107.509
mrcA	1.16099	3.45e-08	1.48e-07	23.3447	53.81		ptrB	1.04991	6.21e-08	2.91e-07	72.4685	128.629
msbA	1.64772	3.91e-13	2.9e-12	45.8838	147.646		pyrL	1.05735	0.0184947	0.0336436	67.927	121.13
mtgA	1.15624	7.18e-08	2.95e-07	51.2344	117.486		rcnA	1.5057	2.03e-07	8.98e-07	7.68685	18.8037
nadA	1.12483	7.38e-07	2.65e-06	25.9731	58.4657		recC	1.07827	2.04e-11	1.45e-10	23.3908	42.3641
nanA	2.52286	3.18e-15	2.83e-14	5.5527	33.2023		recX	1.2426	1.05e-06	4.26e-06	24.8833	50.4885
napA	1.20856	9.54e-07	3.37e-06	10.015	23.8051		rep	1.90009	1.4e-26	3.28e-25	86.8893	279.132
napB	1.24676	1.37e-05	4.05e-05	7.15374	17.5576		rfe	1.03007	4.1e-09	2.2e-08	86.5913	151.338
napD	1.56388	0.000554097	0.00128205	3.20107	9.85458		rffE	1.24992	1.14e-14	1.15e-13	95.841	195.107
napF	1.1409	0.0103028	0.0186037	3.81469	8.34458		ribB	1.08378	9.59e-12	6.97e-11	763.706	1386.16
napG	2.24017	1.38e-09	7.16e-09	1.83637	8.94626		rihB	1.83864	2.59e-06	9.87e-06	3.47001	10.6523
napH	1.31049	1.6e-07	6.26e-07	8.79321	22.486		rmf	1.55863	2.72e-14	2.54e-13	3244.63	8164.64
narL	1.49037	1.3e-12	9.25e-12	88.4695	255.546		rpsO	4.80229	1.06e-114	5.19e-112	107.53	2566.31
narP	1.76547	1.82e-14	1.53e-13	38.931	136.038		rpsR	1.03205	1.75e-07	7.81e-07	185.152	323.664
narX	1.51078	9.34e-10	4.91e-09	21.7788	64.1874		rsmC	1.79707	4.55e-23	9.13e-22	42.3911	126.489
ndk	2.02754	9.34e-17	9.79e-16	77.6622	330.081		rsuA	1.91904	1.06e-18	1.52e-17	77.3192	250.111
nepI	1.78021	4.65e-10	2.52e-09	3.72595	13.3561		rsxC	1.33209	5.37e-14	4.87e-13	22.8474	49.3424
nfsB	2.00852	1.85e-20	2.64e-19	68.4239	283.033		rsxD	1.15817	2.66e-06	1.01e-05	11.6741	22.3253
nhaB	2.47823	3.73e-19	4.77e-18	7.70387	44.2291		rtcB	1.47095	1.93e-13	1.66e-12	23.653	56.471
nhoA	1.24088	5.02e-07	1.84e-06	114.35	276.397		rumB	1.12533	1.19e-08	6.08e-08	29.137	54.7166
nikA	1.51016	0.00355159	0.00703548	0.389977	1.15344		rutG	1.68541	8.25e-08	3.8e-07	4.99701	13.997
nikB	2.81127	1.44e-06	4.9e-06	0.283942	2.2658		sbmC	1.10584	6.35e-11	4.31e-10	209.143	385.992
nikC	2.14581	0.000125918	0.000320307	0.523401	2.38125		sdiA	1.90578	4.79e-28	1.27e-26	64.1032	206.375
nikD	2.04189	0.00173894	0.00366268	0.417932	1.9059		serS	1.26408	3.74e-15	3.89e-14	510.427	1048.94
nikE	1.94264	0.012146	0.0215573	0.33367	1.23654		sgbU	1.35936	0.0120332	0.0228345	2.65836	5.92901
nirB	2.59096	2.77e-20	3.9e-19	30.1688	184.93		shiA	2.17919	3.51e-35	1.42e-33	29.1447	113.098
nirC	1.94569	1.75e-08	7.9e-08	7.84755	31.064		slp	2.44092	2.2e-28	6.07e-27	68.4441	316.701
nirD	2.10931	6.42e-10	3.43e-09	6.51914	29.5956		smf	1.67597	9.35e-22	1.72e-20	232.084	638.771
nlpC	3.62434	2.56e-47	1.31e-45	18.0936	231.158		smg	1.14407	3.33e-13	2.8e-12	1507.15	2860.62
nrdD	1.65902	5.12e-12	3.38e-11	41.4629	134.958		sodA	3.14478	7.42e-50	5.53e-48	97.9005	739.93
nrdE	1.26198	0.000828754	0.00186103	1.40376	3.47747		sppA	1.5909	3.98e-20	6.5e-19	58.2271	149.959
nrdF	1.40865	0.000169498	0.000423312	1.81049	5.00198		ssuA	2.09275	0.000547677	0.00137884	1.10099	4.21999
nrdG	1.99682	2.14e-15	1.97e-14	19.8743	81.4822		ssuB	1.41027	6.33e-06	2.24e-05	11.3031	26.0502
nrdI	1.86157	0.0016204	0.00345329	1.00689	3.96357		ssuD	1.37027	0.00304076	0.00661178	2.36119	5.25812
nudL	1.46325	7.27e-05	0.000192088	4.01715	11.7009		tar	2.2917	2.67e-22	5.08e-21	5.97073	25.1624
nupC	1.29443	1.77e-09	9.07e-09	53.9963	135.656		tauA	1.5324	0.000236373	0.000640223	4.5141	11.3142
nusB	1.47573	6e-12	3.91e-11	218.934	626.135		tauB	1.99943	1.5e-07	6.73e-07	3.70561	12.7508
ompA	1.41842	8.94e-11	5.15e-10	17867.2	49115.6		tehB	1.65955	3.13e-21	5.48e-20	76.1019	205.785
ompF	3.84181	7.14e-34	2.09e-32	323.337	4835.01		tesA	1.10666	5.96e-06	2.12e-05	28.8606	53.0849
pabB	1.05009	0.000309529	0.000747448	8.56551	18.2093		topB	1.12187	1.06e-12	8.63e-12	58.7603	109.631
panB	1.65846	3.72e-12	2.49e-11	44.5459	144.115		torC	1.01312	0.000224498	0.000610472	10.8306	18.9165
panD	2.03951	1.9e-13	1.44e-12	141.377	598.892		torR	1.17363	1.21e-07	5.48e-07	55.3978	107.654
pcnB	1.64224	2.06e-13	1.56e-12	53.8105	172.956		torS	1.33665	1.3e-10	8.49e-10	12.3764	26.8937
pgaB	1.42967	6.21e-06	1.94e-05	1.29541	3.64071		trmI	1.22677	6.97e-13	5.73e-12	144.541	289.02
pgac	1.62412	0.000126075	0.000320469	0.813341	2.67066		tsgA	1.71415	7.22e-10	4.36e-09	11.3809	32.1951
pgad	1.63817	2.11e-05	6.07e-05	5.00409	16.548		tus	1.18872	1.2e-13	1.06e-12	146.973	287.224
pheP	1.29078	1.17e-06	4.06e-06	4.68048	11.8568		tyrP	1.58921	1.11e-14	1.12e-13	15.3981	39.7402
pncB	1.54016	2.16e-11	1.31e-10	35.3687	105.888		ugd	1.33399	1.16e-15	1.3e-14	154.381	332.653
ppa	2.90401	6.16e-39	2.3e-37	399.96	3085.56		uhpB	1.02021	6.85e-05	0.000207292	8.19226	14.2238
ppdA	1.63852	2.41e-05	6.86e-05	2.48402	8.13147		uidC	1.16889	0.000398886	0.00103385	6.95214	13.5415
ppdB	1.06537	0.000665596	0.00151953	4.70537	10.1144		uvrD	1.35005	1.4e-17	1.82e-16	100.406	219.26
ppdC	1.36794	0.000170097	0.000424356	4.63293	12.6318		uxaB	1.06951	2.16e-05	7.02e-05	409.502	741.069
pphB	2.16167	1.37e-12	9.73e-12	3.86782	18.4224		xerC	1.28058	9.39e-16	1.06e-14	121.873	253.42
ppiA	1.07363	3.28e-06	1.07e-05	68.0541	147.244		xseA	1.58838	1.4e-13	1.23e-12	92.413	238.853
pppA	1.25798	0.000671336	0.00153161	2.30806	5.89168		yaaI	1.45022	0.0234551	0.0413297	4.43645	10.5098
pps	8.41145	1.94e-110	1.33e-107	0.808324	275.819		yaaU	1.00855	0.0158932	0.0293472	4.84752	8.50673
priA	2.32396	1.07e-19	1.42e-18	5.885	30.3862		yabi	1.49373	1.31e-15	1.43e-14	161.495	391.419
priB	1.47135	5.63e-12	3.69e-11	1626.03	4629.71		yahO	1.46683	8.03e-14	7.19e-13	272.824	643.685
priC	1.22397	9.92e-07	3.49e-06	23.4571	56.8856		yaiO	1.03836	0.00148179	0.00344713	7.83365	13.7817
proC	1.17323	1.07e-06	3.74e-06	36.4783	85.5576		yaiS	3.65687	7.19e-08	3.33e-07	0.580255	7.11533
proQ	1.62315	5.91e-15	5.15e-14	617.244	1953.08		yajQ	1.41689	4.37e-18	5.96e-17	196.74	450.32
proV	2.23798	1.98e-09	1.01e-08	17.2622	85.9165		ybaA	1.03621	1.88e-07	8.34e-07	69.9982	123.501
proW	2.86226	4.66e-12	3.1e-11	0.902286	6.99739		ybaK	2.5365	9.77e-45	5.68e-43	61.7053	307.627
proX	2.79824	7.51e-20	1.01e-18	6.02795	43.1735		ybaP	1.81476	3.37e-28	9.17e-27	70.4392	212.718
prs	1.5486	7.98e-07	2.85e-06	223.815	668.149		ybaQ	2.3213	3.28e-33	1.17e-31	197.315	849.663
psiE	1.75295	2e-09	1.01e-08	33.6853	118.641		ybaS	1.29769	1.92e-11	1.37e-10	93.5449	196.914
pstA	1.63164	1.57e-09	8.07e-09	6.65507	21.3859		ybaT	1.06917	2.75e-09	1.51e-08	49.1785	88.3825
pstS	1.04392	1.22e-05	3.64e-05	20.345	43.2322		ybbN	1.09084	2.94e-11	2.04e-10	749.467	1368.01
pta	1.94903	2.68e-19	3.47e-18	192.112	761.902		ybbY	1.14075	0.00194337	0.00439566	4.0579	7.70112
purB	1.44453	3.91e-07	1.45e-06	32.7154	91.6249		ybcI	1.12727	0.000264189	0.000708706	12.6251	23.6401
purD	1.27428	7.05e-10	3.76e-09	228.84	568.804		ybdG	2.3816	1.68e-46	1.13e-44	57.49	256.721
purE	1.04232	0.00592587	0.0112202	24.1167	50.7634		ybdN	1.28345	3.5e-05	0.000110834	4.87339	10.1727
purH	1.91296	4.75e-18	5.56e-17	64.817	250.425		ybdZ	3.18742	1.41e-12	1.13e-11	6.74389	53.9029
purL	1.13359	1.09e-07	4.38e-07	164.504	369.218		ybeY	1.35588	4.2e-14	3.85e-13	507.504	1112.24
purM	1.16755	1.76e-06	5.94e-06	135.191	310.661		ybeZ	1.40283	2.59e-14	2.43e-13	400.898	910.038
purR	1.29417	1.02e-08	4.74e-08	100.69	253.563		ybfF	1.17862	6.04e-12	4.54e-11	64.0538	124.539
purT	1.69406	5.46e-14	4.41e-13	77.7133	257.181		ybgA	3.62388	1.2e-52	9.37e-51	21.3743	227.596
pykA	1.15	3.25e-08	1.41e-07	254.478	579.421		ybgK	1.06323	4.44e-10	2.74e-09	66.7165	119.565
pyrC	1.17012	4.88e-05	0.000131902	11.6978	27.0247		ybgS	1.17394	9.1e-12	6.65e-11	241.167	466.29
pyrD	2.05708	1.83e-09	9.3e-09	21.5204	91.802		ybhD	1.18036	0.0141439	0.0263584	2.79267	5.48966
queA	1.33721	1.6e-08	7.25e-08	30.0479	78.2203		ybhJ	1.27431	1.06e-05	3.6e-05	4.32855	9.05708
rcnA	2.2839	4.21e-15	3.7e-14	8.03182	40.4557		ybhN	1.87458	4.61e-07	1.95e-06	4.01936	12.8722
recD	1.03721	5.18e-06	1.65e-05	35.5154	75.2171		ybhP	1.13185	0.00013683	0.000391972	8.79785	16.5965
recQ	1.12503	2.49e-06	8.25e-06	25.4854	57.0239		ybiI	2.40481	4.43e-39	2.14e-37	202.363	920.207
recX	1.24641	2.59e-05	7.31e-05	10.1705	24.618		ybiV	2.49258	2.08e-16	2.48e-15	19.1934	92.3258
rep	2.2341	1.67e-25	3.28e-24	29.5533	143.467		ybiW	1.45033	9.18e-11	6.07e-10	9.80515	22.9744
rfaH	1.51054	1.09e-06	3.8e-06	11.6373	34.4132		ybiY	1.07693	0.00600105	0.0123219	7.21451	13.1733
rfe	2.46437	2.17e-26	4.51e-25	36.8305	209.144		ybjG	1.74684	2.05e-24	4.33e-23	129.975	373.246
rffD	1.06009	1.33e-06	4.56e-06	56.8254	121.309		ybjX	1.59769	1.81e-22	3.49e-21	175.574	454.711
rffE	1.69164	2.56e-15	2.32e-14	79.0769	261.928		ycal	1.81017	7.06e-06	2.49e-05	3.54092	10.725
rho	1.72215	1.44e-09	7.46e-09	252.128	866.374		yccF	1.39879	1.47e-09	8.34e-09	27.1544	61.4298
ribD	1.12323	3.38e-08	1.46e-07	113.616	255.272		ycdB	2.33966	3.86e-32	1.26e-30	41.8038	180.937
rihB	1.29038	0.00178831	0.00375512	1.39657	3.54438		ycdO	2.13077	5.7e-33	2.02e-31	62.8446	235.415
rimM	1.32047	9.26e-07	3.28e-06	807.694	2039.9		yceI	1.28953	1.24e-06	4.95e-06	19.9945	41.9019
rimN	1.19575	7.52e-07	2.7e-06	39.3392	92.6535		yceJ	1.05819	0.011376	0.0217559	7.58992	13.6578
rlmB	1.22306	6.43e-07	2.32e-06	55.1669	131.909		ycfS	1.30729	9.22e-12	6.71e-11	32.0729	68.1522
rlmG	1.12534	2.68e-05	7.56e-05	7.67282	17.186		ycgR	2.14048	9.66e-06	3.31e-05	2.17077	8.4659
rlmL	1.87162	2.3e-18	2.76e-17	36.7175	137.741		ychF	1.21489	1.32e-14	1.31e-13	255.015	507.163
rluC	1.01939	7.38e-06	2.26e-05	50.9654	106.377		ychJ	1.19828	8.75e-12	6.41e-11	218.832	431.098
rluE	1.56859	1.52e-08	6.93e-08	15.7717	48.488		yciS	1.46712	5.35e-17	6.63e-16	775.607	1839.71
rnpA	2.3645	3.98e-08	1.7e-07	6.84364	36.7201		ycjN	1.39469	0.000116995	0.000339117	3.52829	7.98422
rnt	2.58831	2.14e-18	2.58e-17	4.65882	28.6909		ydaM	1.46833	3.78e-15	3.92e-14	23.6226	56.2187
rph	1.47691	5.12e-10	2.76e-09	47.6158	137.098		ydaN	1.54388	5.39e-22	9.99e-21	91.0963	227.505
rplA	1.39218	2.54e-10	1.41e-09	1211.2	3253.51		ydbJ	1.0271	8.96e-10	5.29e-09	357.134	622.62
rplB	1.13593	4.59e-08	1.95e-07	1162.14	2619.63		ydcF	1.50734	4.05e-11	2.78e-10	26.5552	64.7109
rplC	1.17515	7.33e-08	3.02e-07	2990.77	6904.86		ydeH	1.73346	3.86e-16	4.48e-15	143.984	408.559
rplD	1.11058	1.75e-07	6.81e-07	2376.45	5249.45		ydfI	2.00663	6.71e-16	7.75e-15	7.29656	25.174
rplE	1.02634	2.54e-06	8.37e-06	2350.96	4887.71		ydfQ	1.48273	1.51e-05	5.01e-05	8.68907	21.175
rplF	1.01755	1.86e-06	6.24e-06	2548.7	5290.32		ydfZ	5.05262	3.66e-56	3.14e-54	10.1277	286.883
rplI	1.54411	6.06e-11	3.57e-10	446.024	1331.59		ydgK	1.03182	3.1e-06	1.16e-05	53.281	93.2891
rplJ	1.11968	3.63e-07	1.35e-06	2851.06	6326.01		ydhA	1.32924	1.09e-08	5.59e-08	43.5491	93.8749
rplK	1.03986	1.71e-06	5.78e-06	1244.08	2617.27		ydhL	4.91574	1.72e-28	4.79e-27	3.33	91.1272
rplM	1.33895	1.48e-07	5.81e-07	2605.82	6758.49		ydhM	1.11331	6.69e-06	2.36e-05	34.6352	64.5925
rplN	1.04819	1.8e-06	6.05e-06	4067.38	8623.36		ydhQ	1.28739	1.22e-15	1.35e-14	352.676	737.136
rplO	1.09073	2.36e-06	7.83e-06	2388.06	5189.76		ydhS	1.46499	7.85e-19	1.15e-17	60.7158	143.48
rplP	1.2519	1.07e-07	4.29e-07	4513.38	11058.2		ydhT	3.35714	2.01e-27	5.19e-26	4.29465	38.3352
rplQ	1.36495	2.13e-07	8.23e-07	345.719	903.443		ydiA	8.43435	4.74e-22	8.88e-21	0	15.5159
rplR	1.03618	1.73e-06	5.84e-06	2463.53	5165.21		ydiE	7.91975	6.36e-19	9.44e-18	0	47.421
rplV	1.16996	3.89e-08	1.66e-07	2365.24	5461.39		ydiM	1.43187	0.0102547	0.0198104	1.88214	4.46449
rplW	1.12033	1.52e-07	5.97e-07	2300.28	5109.68		ydiN	2.32704	4.22e-05	0.000131825	0.84614	3.76078
rplY	1.01042	3.97e-05	0.000108657	437.282	912.939		ydiO	1.36354	0.000815399	0.00198439	3.05015	6.7814
rpmB	1.31261	1.43e-07	5.61e-07	1654.14	4218.02		ydiU	8.30907	8.58e-182	7.36e-179	0.93437	262.041
rpmC	1.18621	8.99e-07	3.19e-06	698.168	1631.93		ydiV	8.07264	5.88e-87	1.34e-84	0.388082	101.042
rpmD	1.02783	2.3e-06	7.66e-06	2050.61	4284.46		ydjG	1.03553	3.88e-05	0.000121743	13.9515	24.6072
rpmE	1.31007	2.16e-09	1.09e-08	339.326	871.054		yeaJ	1.47723	1.28e-13	1.13e-12	22.2075	53.1016
rpmF	1.24458	6.69e-08	2.76e-07	333.148	808.6		yeaQ	1.6263	1.08e-20	1.81e-19	655.455	1731.05
rpmH	1.84693	8.37e-11	4.84e-10	172.399	637.203		yeaR	1.41966	0.00436093	0.00927646	5.64192	13.0616
rpsB	1.04301	5.67e-07	2.05e-06	2952.14	6257.42		yebE	3.90951	3.39e-77	5.29e-75	20.9002	270.202
rpsC	1.00544	5.17e-06	1.65e-05	3021.85	6238.97		yecN	1.42433	6.41e-11	4.34e-10	42.7184	98.5983
rpsF	1.60365	5.62e-13	4.13e-12	1163.6	3631.58		yedJ	2.70426	7.33e-31	2.26e-29	13.1567	73.7614
rpsG	1.14133	1.12e-07	4.46e-07	1807.9	4077.51		yedX	1.38444	0.0089894	0.0176544	4.52814	10.2494
rpsH	1.10313	3.08e-07	1.16e-06	2755.59	6045		yefM	1.53487	1.86e-17	2.4e-16	554.354	1377.8
rpsI	1.52265	7.44e-06	2.28e-05	125.134	364.668		yegD	1.02148	5.18e-05	0.0001594	10.2266	17.8126
rpsJ	1.13056	1.17e-07	4.66e-07	2633.16	5897.51		yegP	2.87534	1.55e-34	5.9e-33	164.49	1032.5
rpsK	1.09759	1.22e-06	4.21e-06	2911.79	6354.3		yegS	1.29821	2.85e-11	2e-10	45.8411	97.2547
rpsL	1.07354	5.12e-07	1.87e-06	1027.52	2214.83		yegV	1.0202	0.000451356	0.00115933	11.5351	20.1622
rpsN	1.05291	1.08e-06	3.78e-06	2090.18	4425.98		yehB	1.122	9.77e-05	0.000286547	5.17185	9.73184
rpsO	5.68137	2.2e-112	2.52e-109	128.776	6828.6		yehL	3.9801	9.9e-35	3.81e-33	2.11963	28.7776
rpsP	1.05564	6.4e-06	2e-05	2761.88	5851.74		yehM	1.36496	5.82e-07	2.43e-06	4.39654	9.72476
rpsR	1.49472	2.36e-10	1.31e-09	258.449	744.356		yehP	1.35586	0.000326012	0.00086058	3.18202	7.03762
rpsS	1.10973	2.27e-07	8.7e-07	2725.85	6027.32		yehy	1.02319	0.00530608	0.0110404	4.08394	7.12038
rraA	1.15626	2.11e-06	7.05e-06	3251.41	7574.25		yeiC	6.56127	6.48e-93	1.85e-90	2.4503	200.337
rsmC	2.13808	6.61e-20	9.04e-19	23.715	107.478		yeiI	1.52265	3.31e-14	3.08e-13	29.813	73.2669
rsuA	2.16768	1.16e-14	9.9e-14	51.8847	239.21		yeiN	6.18472	2.6e-61	2.41e-59	2.75015	172.824
rsxA	1.02638	0.000640496	0.00146809	12.1272	25.4062		yfad	3.42677	5.53e-72	7.02e-70	20.0732	185.84
rsxD	1.17049	1.13e-05	3.38e-05	8.97349	20.9377		yfbL	1.28679	0.00559957	0.0115738	4.64325	9.88013
rumB	1.29722	4.46e-07	1.65e-06	10.686	27.1306		yfbM	1.03157	7.31e-05	0.000219941	18.8616	33.2288
ruvC	1.03671	5.75e-06	1.81e-05	36.6107	77.3298		yfdV	1.24694	0.0071519	0.0144343	3.17709	6.50299
sanA	1.41223	2.84e-06	9.35e-06	7.72585	21.4492		yfdZ	1.81534	1.95e-30	5.88e-29	69.8922	210.863
sbcC	1.31358	2.17e-10	1.21e-09	23.7109	60.5679		yfgC	1.4805	5.73e-20	9.18e-19	147.308	352.347
sbcD	1.49635	2.67e-07	1.01e-06	6.38141	18.5985		yfgD	1.51035	8.22e-21	1.38e-19	191.016	466.986
sdaA	1.08611	1.56e-05	4.55e-05	80.0706	177.003		ygbE	1.48533	1.43e-15	1.54e-14	81.1509	195.111
sdaB	1.57105	1.37e-11	8.54e-11	16.1467	49.3934		ygbJ	1.29056	1.48e-13	1.29e-12	178.301	373.422
sdac	2.10284	3.63e-20	5.06e-19	26.3217	116.162		ygbK	1.64763	1.42e-17	1.85e-16	129.416	345.955
sdiA	1.99552	2.82e-17	3.09e-16	46.2657	191.501		ygbL	1.234	8.28e-11	5.52e-10	114.512	230.436
serS	1.48579	5.21e-11	3.09e-10	553.953	1610.72		ygbN	1.10421	2.39e-07	1.05e-06	30.2139	55.5002
sfsB	1.08954	0.00171049	0.00361161	12.9684	28.7236		ygdD	1.23392	5.95e-08	2.8e-07	55.888	112.803
sgrR	1.18358	3.15e-06	1.03e-05	4.74826	11.0871		yggE	1.15012	6.95e-11	4.67e-10	143.528	271.75
shiA	2.73135	1.55e-34	4.87e-33	33.046	226.768		yggX	3.96285	1.58e-41	8.07e-40	10.8185	145.396
sirA	2.30994	1e-13	7.92e-13	13.7196	71.1515		ygjI	2.00664	0.000330391	0.000870799	1.21168	4.32703
slmA	1.1397	1.74e-05	5.03e-05	18.0169	40.9181		yhbC	1.09144	5.53e-06	1.98e-05	547.776	1001.93
sodA	4.16557	1.49e-62	1.42e-60	39.958	740.741		yhcO	1.45651	1.25e-16	1.5e-15	205.041	482.855
speD	1.7262	9.18e-11	5.28e-10	42.3819	144.86		yhdX	1.19113	0.0115737	0.0220725	3.66625	7.29899
speE	1.44532	5.59e-09	2.67e-08	58.065	162.387		yheM	1.05602	7.47e-10	4.5e-09	129.583	231.08
speG	1.36979	1.14e-08	5.26e-08	62.1863	165.167		yhiD	1.67968	1.74e-11	1.25e-10	30.8132	84.1721
sppA	1.72583	7.92e-17	8.36e-16	69.4389	236.146		yhjH	1.80257	1.43e-09	8.15e-09	8.39773	25.2443
spr	1.10061	5.27e-08	2.2e-07	307.103	678.034		yiaO	2.47888	0.000152445	0.000433084	1.38204	6.85369
srlA	1.49226	0.00262687	0.00531105	2.64831	7.31048		yicC	1.48441	2.47e-21	4.43e-20	154.56	371.127
suhB	1.52277	1.38e-10	7.83e-10	101.628	304.348		yicL	1.21517	1.24e-09	7.15e-09	38.2973	76.2006
tar	5.98828	4.83e-112	4.14e-109	5.00468	328.016		yidB	1.31961	1.37e-10	8.88e-10	57.7114	123.718
tbpA	2.08827	1.81e-11	1.11e-10	3.02963	13.5312		yidR	1.3524	3.12e-11	2.15e-10	15.2344	33.4149
tehA	1.54014	1.35e-11	8.46e-11	20.9789	63.0516		yifL	1.40983	1.63e-18	2.32e-17	782.536	1780.29
tehB	3.42652	6.56e-48	3.52e-46	42.2125	468.287		yigA	1.7805	1.19e-26	2.82e-25	148.084	435.741
tesA	1.9578	1.78e-10	1e-09	21.3829	85.817		yigE	1.26757	6.35e-06	2.25e-05	11.2709	23.3447
tgt	1.81817	1.83e-18	2.21e-17	262.516	952.535		yihD	1.58354	1.23e-15	1.36e-14	252.04	645.867
thiD	1.3304	0.00113395	0.00248455	1.24421	3.35453		yiiE	1.69194	4.72e-08	2.25e-07	25.8275	72.1307
thiM	1.8567	4.12e-08	1.76e-07	3.296	12.533		yjcS	1.2258	0.0162028	0.0298868	2.04148	4.18756
tig	1.67787	9.97e-15	8.52e-14	1270.52	4197.75		yjcZ	1.38529	1.7e-05	5.59e-05	6.26721	14.2238
tktA	1.76444	1.6e-15	1.5e-14	163.545	570.19		yjdI	2.2858	3.05e-27	7.69e-26	221.924	927.881
tonB	1.53791	1.01e-09	5.28e-09	16.4667	49.5451		yjdJ	1.82059	5.25e-25	1.15e-23	340.777	1032.58
torA	1.17352	6.13e-06	1.92e-05	2.81476	6.55801		yjdP	6.27251	3.16e-56	2.78e-54	2.02128	143.131
torC	2.00906	5.24e-10	2.82e-09	1.84415	7.76033		yjeJ	2.05457	2.01e-08	1.01e-07	4.55176	16.2447
torS	1.39325	4.58e-09	2.21e-08	6.02113	16.4007		yjfK	1.31112	0.000203809	0.000559536	10.5079	22.4935
tppB	1.11549	2.5e-05	7.07e-05	37.8892	84.1238		yjfY	1.27024	1.61e-07	7.21e-07	63.8336	131.931
treB	2.7528	4.95e-14	4.02e-13	2.45361	16.8956		yjgB	1.02276	4.88e-10	2.99e-09	54.8544	95.7123
treC	2.85742	1e-16	1.05e-15	3.0632	22.6305		yjgF	1.20576	6.79e-10	4.1e-09	204.995	403.541
trmA	1.96742	3.78e-14	3.09e-13	12.8866	52.0053		yjgR	1.02761	1.3e-10	8.5e-10	68.2664	119.167
trmD	1.09697	9.88e-07	3.48e-06	2535.4	5537.17		yjhS	1.09226	0.00596397	0.0122605	5.65813	10.4398
trmI	1.16328	3.79e-08	1.62e-07	269.791	625.154		yjjQ	1.44694	0.00736592	0.0148313	2.91966	7.0342
tsgA	2.81218	3.77e-21	5.77e-20	17.9731	130.168		yjjW	1.49025	1.72e-13	1.49e-12	31.5151	75.8924
tsr	5.2163	1.45e-88	3.32e-86	16.1866	623.075		yjjZ	1.5922	2.84e-08	1.41e-07	95.513	248.029
tsx	1.80079	4.75e-17	5.09e-16	142.247	511.334		ykgC	2.03298	8.32e-16	9.48e-15	6.49808	22.8632
typA	1.48601	2.65e-10	1.46e-09	364.425	1051.8		yliF	1.03198	4.46e-06	1.63e-05	15.528	27.2899
tyrP	1.79978	2.76e-09	1.38e-08	5.17661	18.8158		ymgB	1.64148	1.07e-05	3.65e-05	24.7259	65.8219
udp	1.14078	1.03e-07	4.14e-07	316.367	721.854		ynaI	2.66928	5.87e-43	3.25e-41	48.7187	265.12
uhpA	1.86424	3.45e-07	1.29e-06	3.04439	11.3305		ynbA	3.15167	1.98e-09	1.1e-08	1.52266	12.3107
uhpB	2.28362	2.23e-15	2.05e-14	1.61145	8.16121		ynbB	1.80107	0.00206721	0.00465733	1.97375	6.02887
uhpC	1.41183	7.18e-07	2.58e-06	3.91778	10.8847		yncE	1.31709	5.2e-14	4.73e-13	100.55	215.078
uhpT	3.53047	1.92e-25	3.75e-24	1.59986	19.0757		yniB	1.80117	5.51e-24	1.14e-22	190.03	567.746
uidC	2.48323	9.6e-11	5.52e-10	0.754127	4.68243		ynjH	1.91303	3.79e-11	2.6e-10	19.7061	63.9172
ulac	1.38342	0.000882375	0.00196855	2.28187	6.4486		yoaH	5.54085	9.62e-90	2.36e-87	12.7478	515.827
ulaG	1.05823	5.04e-05	0.000136103	6.62851	14.291		yobH	1.78264	2.04e-17	2.62e-16	111.56	327.723
ushA	1.1587	7.68e-07	2.75e-06	231.68	538		yodC	1.85434	1.14e-25	2.62e-24	193.452	600.358
uup	1.09512	1.03e-07	4.14e-07	102.015	224.261		ypeA	1.47689	2.01e-13	1.72e-12	47.1115	112.842
uvrD	1.81506	1.55e-17	1.75e-16	77.6368	281.36		ypfG	1.05128	3.3e-09	1.79e-08	83.5416	148.32
uxaB	2.09918	2.37e-16	2.4e-15	8.01967	35.3256		yqcA	1.35084	1.28e-12	1.03e-11	89.2829	195.71
uxuA	2.40434	2.31e-22	3.8e-21	8.50494	46.5547		yqiC	1.9039	6.33e-28	1.67e-26	333.433	1066.02
uxuB	2.05177	6.96e-14	5.6e-13	3.68017	15.6303		yqjH	2.56724	2.44e-11	1.72e-10	2.77081	14.4655
vacJ	1.46599	7.89e-11	4.59e-10	76.2749	215.678		yrbA	3.29346	6.8e-27	1.65e-25	14.3478	120.624
ves	3.79456	1.45e-32	4e-31	3.54869	50.3534		yrbC	6.76842	8.23e-119	4.7e-116	2.97665	281.823
wzzE	1.35394	2.32e-08	1.03e-07	60.9199	159.529		yrbF	1.11143	1.52e-11	1.09e-10	180.87	334.476
xdhC	3.87625	6.42e-28	1.44e-26	7.79625	118.219		yrbL	1.10821	5.3e-12	4.02e-11	1080.92	1995.8
xerC	1.72971	2.74e-15	2.47e-14	107.381	364.803		yrhA	1.87761	0.00232277	0.00517529	1.87405	6.14793
xseA	1.28163	2.89e-09	1.44e-08	41.6745	104.824		ytfG	1.51025	7.59e-11	5.09e-10	12.7969	31.3326
xylG	1.61857	6.68e-06	2.08e-05	1.20467	3.7453		ytfH	1.00542	5.61e-09	2.97e-08	370.378	639.27
yaaI	1.46339	0.000369986	0.000879807	2.62853	7.8262		znuA	1.05947	1.43e-07	6.42e-07	280.097	502.433
yafK	1.24746	7.76e-09	3.64e-08	118.203	291.271		zraP	2.00143	1.41e-09	8.07e-09	34.2617	118.394
yaiI	1.21463	3.04e-08	1.32e-07	93.5312	224.992
yajQ	1.45974	1.15e-11	7.25e-11	304.724	860.02
ybaK	2.28365	5.31e-26	1.08e-24	80.9788	407.461
ybaP	1.63654	1.08e-13	8.48e-13	69.525	223.759
ybaZ	1.94693	7.96e-12	5.08e-11	8.37765	33.0032
ybbJ	1.01789	0.00010755	0.000276247	25.7608	53.7069
ybbO	1.64681	1.88e-10	1.06e-09	43.1115	140.294
ybdF	2.27992	7.25e-14	5.82e-13	24.1345	120.633
ybdG	2.70535	2.19e-31	5.69e-30	46.6044	311.893
ybdZ	3.78149	2.31e-09	1.16e-08	0.851349	13.2593
ybfE	1.7938	4.05e-07	1.5e-06	7.07565	25.3618
ybfF	2.30299	4.58e-19	5.84e-18	27.7557	141.588
ybiV	3.46674	2.46e-37	8.52e-36	11.2747	129.072
ybiW	2.76007	4.81e-17	5.14e-16	0.734409	5.22865
ybiY	2.99981	1.6e-05	4.66e-05	0.232367	1.86229
ybjE	1.57715	0.000213041	0.000524798	1.26515	3.98409
ybjG	1.36814	0.000179263	0.0004464	38.4288	100.84
ybjS	1.11215	1.37e-05	4.05e-05	16.4751	36.8017
ycal	2.65276	7.79e-14	6.24e-13	1.93045	12.5915
yccF	1.3226	2.72e-05	7.65e-05	19.2763	50.1338
yccW	1.25048	5.73e-09	2.73e-08	50.2322	122.53
ycdB	3.67947	5.32e-43	2.28e-41	7.5831	99.8571
ycdO	2.92605	2.66e-27	5.74e-26	17.6249	138.038
yceD	1.22258	7.69e-09	3.61e-08	972.934	2328.74
yceI	1.87631	1.89e-12	1.3e-11	9.24164	35.2703
yceJ	2.26604	2.05e-08	9.17e-08	1.92054	9.90999
ycfS	1.80824	2.75e-08	1.21e-07	2.1489	8.02175
ycgK	1.18416	1.83e-05	5.28e-05	21.9466	51.4375
ycgR	5.28963	9.78e-57	7.62e-55	1.43776	59.9632
ycgX	1.39872	0.000536229	0.0012466	4.31941	12.0408
ychF	2.14717	2.16e-24	3.98e-23	116.984	535.405
ychJ	1.63439	3.11e-13	2.33e-12	110.503	353.161
ychO	1.28913	5.59e-06	1.77e-05	21.1646	53.2273
yciH	1.04756	3.22e-05	8.92e-05	49.1706	104.901
yciQ	1.21739	2.21e-09	1.11e-08	37.2216	89.3115
yciW	1.5712	8.56e-08	3.48e-07	6.07341	18.7407
ycjW	1.55518	3.01e-08	1.31e-07	5.79682	17.7043
ycjY	1.17938	1.5e-05	4.4e-05	7.65861	17.9461
ydal	1.0978	6.74e-06	2.09e-05	18.6262	41.2909
ydaN	1.02556	3.92e-06	1.26e-05	127.377	266.465
ydcP	1.3582	2.17e-09	1.09e-08	14.5602	38.3636
ydcX	2.4093	3.05e-09	1.51e-08	4.76014	26.9177
ydeH	1.03466	0.000185769	0.000459597	44.1232	92.7563
ydfI	2.36897	2.38e-17	2.62e-16	3.12417	16.7106
ydfJ	1.43856	0.00023481	0.000575941	0.947841	2.73554
ydfK	1.75225	1.07e-09	5.59e-09	18.4816	64.6868
ydfP	2.37146	1.3e-08	5.95e-08	1.42934	7.70468
ydfQ	2.53629	3.25e-09	1.61e-08	1.2905	8.02106
ydfZ	5.73587	6.74e-50	3.79e-48	3.39514	195.159
ydgI	1.0463	0.000976467	0.0021588	5.73775	12.2073
ydgK	1.21246	4.97e-07	1.82e-06	69.7592	166.745
ydhC	2.76594	2.41e-22	3.94e-21	3.28083	23.0559
ydhL	5.22581	2.35e-27	5.14e-26	0.961957	40.5042
ydhT	3.91293	2.3e-34	7.11e-33	1.7895	28.774
ydiA	7.19905	3.6e-46	1.76e-44	0.151444	28.4332
ydiE	8.88963	1.49e-31	3.89e-30	0	44.235
ydiO	1.28257	0.0118975	0.021193	1.15261	2.91511
ydiU	8.73726	3.83e-89	9.39e-87	0.154045	63.0386
ydiV	8.40212	8.51e-94	2.65e-91	0.358674	145.128
ydiY	2.31589	1.85e-24	3.42e-23	48.397	249.893
ydjE	1.37302	0.00236162	0.00482467	1.1776	3.07513
ydjM	1.41859	1.03e-05	3.11e-05	3.25507	9.1753
yeaN	1.44357	3.39e-07	1.28e-06	3.42008	9.59963
yebE	2.78258	1.21e-20	1.78e-19	7.18644	51.2527
yebO	1.3318	1.41e-07	5.55e-07	612.185	1597.36
yebQ	1.00388	0.00498176	0.0096185	1.57243	3.19608
yebY	1.28267	5.16e-08	2.17e-07	107.865	271.379
yecF	2.45066	1.45e-18	1.78e-17	43.7106	249.364
yech	2.22596	1.48e-10	8.43e-10	52.8112	257.742
yecM	1.3216	4.06e-08	1.73e-07	30.7796	79.306
yecN	1.06905	4.03e-05	0.000110044	50.4054	108.528
yedJ	5.71211	1.15e-47	6.06e-46	0.650849	37.7233
yefM	1.64922	1.21e-10	6.88e-10	98.0307	319.759
yegD	1.14188	2.07e-05	5.96e-05	6.12658	13.945
yegK	1.18678	0.0229884	0.0386377	0.82668	1.92869
yehL	6.13285	4.52e-26	9.28e-25	0.142603	9.97384
yehM	2.2113	3.45e-11	2.07e-10	1.42641	6.88793
yehP	2.18472	1.89e-08	8.48e-08	0.934883	4.35477
yehQ	2.81306	1.23e-20	1.8e-19	0.998987	7.42609
yeiC	5.39366	3.03e-20	4.24e-19	0.792505	36.3533
yeiI	2.3818	1.54e-25	3.06e-24	19.7145	106.201
yeiN	4.74661	3.18e-23	5.64e-22	0.777492	22.3856
yeiQ	2.68035	8.29e-19	1.04e-17	7.91425	52.3771
yeiS	2.09705	7.39e-07	2.65e-06	2.91096	13.8605
yeiU	2.0469	7.01e-13	5.09e-12	14.8088	63.1411
yejL	1.0556	0.00394769	0.00774407	25.1846	54.0055
yfad	3.45784	5.19e-28	1.17e-26	12.3543	141.512
yfbB	1.34502	8.01e-08	3.28e-07	25.7545	66.97
yfbL	1.9132	0.000156834	0.000393693	0.541932	2.12625
yfbV	1.51125	3.35e-09	1.65e-08	81.9241	243.331
yfcC	2.25902	9.66e-21	1.44e-19	12.2449	60.1524
yfdZ	1.21651	3.46e-07	1.3e-06	27.0485	65.011
yfeZ	1.19607	5.4e-07	1.96e-06	36.6101	86.4871
yfhD	1.70248	1.24e-08	5.69e-08	2.87061	9.66997
yfhH	1.31022	7.13e-06	2.2e-05	9.71856	24.9409
yfhL	1.39635	1.43e-05	4.21e-05	57.6585	159.522
yfiC	1.1393	2.21e-06	7.36e-06	28.9372	65.8055
yfiN	1.2284	2.17e-06	7.25e-06	16.4925	40.1027
yfjD	1.02396	2.35e-06	7.82e-06	60.6589	127.507
ygaH	1.09231	0.000882128	0.00196855	18.784	41.2621
ygbE	1.69238	1.3e-11	8.17e-11	47.8546	159.356
ygbJ	1.06704	0.00166158	0.00352354	6.26847	13.5034
ygbK	1.18935	1.57e-05	4.6e-05	5.93006	13.8785
ygdQ	1.52896	1.22e-06	4.21e-06	12.7088	38.1041
ygfA	2.66391	1.18e-22	1.99e-21	23.6125	153.833
ygfI	1.27647	1.55e-07	6.07e-07	12.5119	31.3789
ygfM	1.16187	0.0105267	0.0189282	1.55825	3.54395
yggX	5.24188	2.29e-55	1.57e-53	4.64924	192.106
yghF	2.02034	0.00139758	0.00302162	0.399459	1.71627
yghG	1.50731	0.00132233	0.0028716	1.6087	5.05372
yghR	1.36404	0.010318	0.0186213	0.674817	1.9774
yghS	1.33451	0.00487587	0.00943529	1.04943	2.81986
yghW	1.00534	0.0227989	0.038341	3.5817	7.50304
ygjM	1.43171	2.24e-07	8.59e-07	19.5997	54.798
ygjV	1.02251	0.000106641	0.000274529	16.2574	34.3157
yhaJ	1.00102	1.85e-05	5.33e-05	69.0455	142.271
yhbC	1.22459	4.25e-09	2.06e-08	347.959	834.511
yhbU	1.31272	2.85e-08	1.25e-07	20.4928	52.3003
yhbV	2.00158	2.17e-12	1.48e-11	10.9025	44.695
yhcC	2.24243	2.98e-13	2.24e-12	3.26089	16.1913
yhet	1.25331	4.66e-07	1.71e-06	13.3642	32.7939
yhhM	1.61575	3.63e-08	1.56e-07	18.1523	58.1816
yhhZ	1.21165	0.0215877	0.0365191	0.5394	1.33787
yhjE	1.36333	5.13e-05	0.000138053	2.86747	7.57139
yhjH	6.56958	5.82e-108	3.33e-105	3.28197	321.837
yhjX	1.80602	6.24e-09	2.96e-08	134.052	482.626
yiaB	1.28746	0.00370707	0.00731811	3.76963	10.0365
yiaY	1.46618	6.05e-06	1.9e-05	1.84762	5.27488
yibD	1.20482	2.24e-05	6.41e-05	3.97985	9.4668
yibK	1.11671	5.71e-05	0.000152393	7.90325	17.917
yicC	1.395	2.29e-11	1.39e-10	236.496	640.43
yicE	3.74809	2.27e-19	2.95e-18	13.4132	185.326
yicN	2.26929	4.68e-06	1.5e-05	2.51606	12.3605
yicS	1.05992	0.00786696	0.0145031	4.36335	9.51448
yidA	1.47202	1.78e-12	1.24e-11	77.8318	222.587
yidC	1.35152	8.33e-09	3.89e-08	113.653	297.47
yidD	1.98825	2.28e-07	8.72e-07	16.093	66.0468
yieH	1.65829	3.69e-13	2.74e-12	39.3335	127.817
yifL	1.90061	1.21e-18	1.5e-17	596.79	2312.39
yigA	2.0175	1.23e-20	1.8e-19	125.449	521.208
yigB	1.58171	2.94e-13	2.21e-12	82.6118	253.182
yigE	2.03536	2.14e-13	1.62e-12	5.77486	24.7206
yihD	2.11376	2.14e-21	3.33e-20	682.286	3061.07
yihG	1.46372	4.53e-07	1.67e-06	4.99679	14.3099
yiiQ	1.13285	0.000303341	0.000734055	32.544	73.8611
yijP	1.97888	2.26e-20	3.21e-19	31.6595	128.5
yjcZ	4.37711	1.44e-56	1.07e-54	6.52935	140.447
yjdA	3.78662	2.43e-43	1.07e-41	7.88786	113.679
yjdM	2.21565	2.64e-18	3.14e-17	68.9574	331.536
yjdP	3.00787	3.04e-18	3.61e-17	3.3711	29.442
yjeJ	1.05065	0.000931251	0.0020655	3.40185	7.31714
yjfI	1.2164	0.000256755	0.000625739	5.46793	13.2147
yjfK	1.07743	0.00320276	0.00638134	2.69531	6.0924
yjgF	2.56726	6.93e-21	1.05e-19	102.247	627.493
yjhS	1.14051	0.00130829	0.00284292	2.34909	5.38312
yjjI	3.12866	3.67e-31	9.31e-30	12.2889	110.606
yjjW	3.89155	3.03e-42	1.25e-40	3.99421	60.9547
yjjZ	1.71382	7.85e-07	2.8e-06	27.0562	92.7679
ykgB	2.33194	2.32e-08	1.03e-07	1.33031	7.09722
ylac	2.89073	4.83e-15	4.23e-14	12.9652	98.9034
yliG	1.49543	7.14e-08	2.94e-07	20.7769	60.726
ymdA	3.1329	7.73e-23	1.34e-21	4.99575	45.4789
ymjA	1.06895	9.11e-05	0.000238046	47.1909	102.914
ynaI	1.5982	4.69e-12	3.11e-11	61.1724	190.399
ynbA	2.54641	1.26e-07	4.99e-07	0.767696	4.78684
ynbB	2.39493	6.13e-08	2.55e-07	0.673089	3.77164
yncE	2.77968	3.35e-34	1.01e-32	21.2738	150.548
ynfE	2.14948	7.22e-22	1.15e-20	31.9506	146.663
ynfK	1.05479	2.83e-07	1.07e-06	102.728	220.002
ynfM	1.97339	2.55e-11	1.54e-10	9.66876	39.1883
yniB	1.24642	2.5e-08	1.1e-07	110.342	269.902
yniC	1.1851	4.37e-07	1.62e-06	25.8558	60.8078
ynjH	3.76898	9.28e-26	1.86e-24	8.42541	119.269
yoaH	7.04638	8.76e-53	5.56e-51	2.54586	372.305
yobA	1.81184	3.93e-13	2.9e-12	32.5429	118.396
yobH	1.29387	0.000541958	0.00125736	115.996	294.592
yodA	1.84084	2e-10	1.12e-09	15.6363	58.5941
yojI	1.50895	3.11e-10	1.7e-09	7.9284	23.3827
ypeA	1.79145	8.69e-14	6.91e-13	34.5642	123.778
ypjD	1.12692	4.12e-06	1.32e-05	43.2933	97.9778
yqcA	1.43502	8.87e-10	4.69e-09	90.7351	254.915
yqgA	2.23749	4.43e-18	5.2e-17	17.63	85.5426
yqgD	3.0699	7.36e-08	3.02e-07	1.16863	10.2032
yqgE	1.0476	2.06e-06	6.9e-06	72.4366	154.576
yqhD	1.15618	2.08e-07	8.07e-07	36.0353	82.6716
yqiC	3.08537	3.44e-25	6.6e-24	202.579	1798.43
yqiJ	1.35381	9.07e-05	0.000237157	5.34138	13.894
yqjH	3.11547	3.58e-22	5.77e-21	2.78785	25.2508
yraN	1.02665	4.79e-05	0.000129724	19.5436	41.1334
yrbA	4.38205	1.11e-36	3.78e-35	7.26956	163.108
yrbC	5.5911	1.23e-77	1.76e-75	3.90127	196.318
yrdD	1.13677	2.17e-07	8.37e-07	273.286	620.155
yrhA	2.38878	0.0022743	0.00466981	0.383696	2.17237
znuA	1.3391	1.29e-08	5.94e-08	84.5122	219.872
zraP	2.07057	7.26e-11	4.25e-10	25.8743	112.794

## Sheet: Table B
Supplementary Table B in S1 File. Downregulated transcripts in LF82 compared to HS cultures.
2h LF82↓	log2FC	PValue	FDR	HSrpkm	LF82rpkm		24h LF82↓	log2FC	PValue	FDR	HSrpkm	LF82rpkm		LF82↓ both 2h and 24 h
aceF	-1.21376	1.19e-05	3.55e-05	1213.51	539.604		abrB	-2.18292	9.7e-27	2.33e-25	73.4138	13.8248		acpT
acnA	-2.05368	1.52e-12	1.07e-11	139.609	35.0508		accD	-1.02502	1.18e-10	7.73e-10	240.874	101.485		aes
acpT	-1.61316	4.15e-09	2.02e-08	25.4315	8.54417		acpT	-1.06837	0.00095747	0.00229753	24.6763	10.0657		agp
acs	-3.81603	2.27e-15	2.08e-14	59.9339	4.47324		acrD	-1.21285	1.58e-09	8.94e-09	34.0276	12.6726		allD
ada	-1.20913	3.41e-06	1.11e-05	30.9054	13.7349		adiA	-1.45394	5.79e-19	8.64e-18	81.5683	25.591		alx
adiC	-2.47421	7.63e-23	1.33e-21	187.535	34.3511		aes	-1.35347	1.6e-13	1.39e-12	111.424	37.5189		ampD
aes	-1.8222	2.04e-10	1.14e-09	27.2228	7.90486		agp	-2.01783	5.3e-35	2.11e-33	1272.41	268.772		ampE
agaW	-2.54813	0.0109428	0.0196044	0.823285	0.116989		allC	-1.46401	1.32e-10	8.56e-10	38.2836	11.9413		appA
agp	-1.78007	2e-07	7.75e-07	342.688	104.41		allD	-2.16141	6.13e-08	2.87e-07	16.4396	3.15507		argG
ahpF	-1.11465	6.65e-07	2.4e-06	984.901	470.735		allS	-1.1862	2.1e-07	9.27e-07	33.6977	12.6888		argT
aidB	-4.75847	1.08e-74	1.38e-72	1101.76	41.6909		alx	-1.03554	0.000227252	0.000616982	17.4188	7.26201		aroF
aldA	-1.33248	3.81e-08	1.63e-07	53.8849	22.117		ampD	-1.56592	4.95e-22	9.23e-21	515.619	149.37		aroP
aldB	-2.5189	1.65e-11	1.02e-10	83.0561	15.2141		ampE	-1.01625	1.67e-08	8.45e-08	116.379	49.3143		artI
alkB	-1.17836	7.82e-06	2.39e-05	19.1138	8.66687		ansB	-1.4185	4.52e-14	4.12e-13	1135.43	361.936		asnA
allB	-1.34321	3.02e-06	9.88e-06	5.9732	2.42427		appA	-1.63897	3.67e-15	3.82e-14	70.3691	19.3384		aspS
allD	-1.36882	0.0188361	0.0321195	1.29451	0.504894		apt	-1.1052	2.34e-10	1.5e-09	146.422	58.2909		atoC
alx	-1.27911	9.23e-05	0.000240236	5.33039	2.24802		argB	-2.82981	7.99e-42	4.15e-40	176.184	21.2811		bssR
ampD	-1.69658	5.23e-12	3.45e-11	305.301	97.6168		argC	-3.84424	5.71e-62	5.76e-60	140.255	8.35438		carA
ampE	-1.3244	5.52e-07	2e-06	71.4968	29.4735		argD	-1.4318	6.92e-18	9.24e-17	130.996	41.6143		carB
amyA	-1.26176	6.91e-09	3.26e-08	737.955	318.584		argG	-2.10902	2.49e-37	1.11e-35	286.468	56.7921		cbl
appA	-3.14126	4.72e-34	1.4e-32	227.221	26.3595		argH	-1.94109	3.72e-28	1.01e-26	121.026	27.0316		chpA
appB	-2.4992	4.61e-16	4.59e-15	556.881	101.11		argI	-2.11433	3.49e-17	4.42e-16	62.6467	12.3825		chpR
appC	-2.74939	1.01e-20	1.5e-19	526.394	79.76		argT	-1.76785	1.17e-05	3.97e-05	115.858	28.8353		csiR
aqpZ	-1.80273	1.35e-13	1.05e-12	101.089	29.7293		aroF	-1.25924	1.1e-13	9.77e-13	144.649	51.8378		cstA
araB	-1.25086	0.0137974	0.0241631	1.02489	0.435825		aroP	-1.04855	1.83e-06	7.14e-06	32.7696	13.5743		cueR
arac	-1.2265	0.00010703	0.000275324	38.0764	16.9118		artI	-1.27975	4.2e-12	3.22e-11	391.181	137.823		cydD
arcA	-1.20019	1.86e-08	8.38e-08	1708.46	761.118		artJ	-2.31403	2.93e-15	3.09e-14	58.8392	10.1162		dadA
argG	-1.44548	1.04e-11	6.59e-11	128.146	48.3889		artP	-1.66764	8.52e-24	1.75e-22	302.527	81.6758		dadX
argO	-1.27591	6.5e-06	2.02e-05	125.225	53.7999		asnA	-1.31774	1.85e-14	1.79e-13	2534.78	869.584		dapD
argT	-2.87463	1.48e-16	1.52e-15	94.2184	13.4633		aspA	-1.04448	1.32e-09	7.59e-09	9165.75	3788.8		dctA
aroF	-1.30952	3.34e-10	1.82e-09	126.789	52.7699		aspS	-1.39905	9.14e-19	1.33e-17	175.072	56.8616		dinI
aroP	-1.17599	1.56e-06	5.3e-06	13.9123	6.34674		atoC	-1.99704	2.01e-30	6e-29	101.526	21.8497		dsbG
artI	-1.38781	1.68e-10	9.48e-10	265.654	104.991		atoD	-1.03469	0.023078	0.04077	11.153	4.67223		eutD
asnA	-1.90972	1.07e-10	6.13e-10	1770.43	488.75		atoS	-2.41049	7.4e-39	3.48e-37	85.3381	13.7904		eutS
aspS	-1.10572	1.8e-06	6.07e-06	280.051	133.959		bssR	-1.3225	2.05e-16	2.45e-15	55655.1	19096.2		fadB
atoS	-1.79268	0.00194274	0.00404964	16.1201	4.96263		btuB	-1.00068	2.17e-10	1.4e-09	182.386	78.0584		fadE
bdm	-1.69369	1.03e-06	3.61e-06	183.191	58.0699		caiE	-1.01247	0.00113018	0.00268565	24.3854	10.3587		fadJ
bfr	-3.42656	6.32e-44	2.89e-42	8659.06	834.069		carA	-1.54246	7.73e-05	0.000231086	116.465	33.9743		flgA
bglX	-1.19811	4.59e-09	2.21e-08	83.3936	37.2923		carB	-1.32996	0.00121241	0.00285926	71.2556	23.9947		flgB
bioH	-1.64877	7.43e-12	4.78e-11	49.4008	16.2337		cbl	-3.22988	5.64e-53	4.5e-51	349.582	32.0092		flgC
bolA	-1.47676	2.99e-06	9.8e-06	1517.25	574.753		ccmA	-1.16838	3.02e-07	1.32e-06	54.5098	20.8032		flgD
bssR	-2.16799	1.75e-12	1.21e-11	6147.79	1441.38		ccmH	-1.59724	9.37e-14	8.37e-13	47.5474	13.4626		flgE
btuR	-1.81616	9.89e-15	8.48e-14	116.552	33.9483		chpA	-2.5641	4.6e-48	3.28e-46	772.813	112.095		flgF
cadA	-1.38196	0.00585945	0.0111129	58.4488	22.6596		chpR	-2.83413	1.21e-54	9.84e-53	1584.93	191.173		flgG
caiT	-1.17309	0.0135654	0.0238053	1.27254	0.593517		cmtA	-2.88441	1.57e-31	4.98e-30	58.9916	6.86484		flgH
carA	-2.12745	2.05e-15	1.9e-14	68.9244	16.1276		cpdB	-1.28291	7.48e-16	8.58e-15	168.741	59.4374		flgI
carB	-1.6445	9.05e-15	7.77e-14	64.1118	21.0235		crp	-1.13052	9.21e-13	7.5e-12	826.518	323.343		flgJ
cbl	-4.76129	8.83e-83	1.38e-80	949.704	36.2114		csiR	-1.06437	1.44e-05	4.81e-05	34.8232	14.2291		flhA
cbpA	-3.25915	3.78e-47	1.91e-45	2490.94	267.785		cspH	-1.42799	0.007781	0.0155665	66.7696	21.3324		flhE
cbpM	-2.5618	2.83e-25	5.45e-24	517.273	89.8134		cstA	-1.28646	0.000159207	0.000450544	207.206	72.296		fliE
cdaR	-1.68726	7.41e-11	4.33e-10	73.959	23.8134		cueR	-2.1346	5.32e-32	1.72e-30	571.135	111.202		ftnB
chbB	-1.55022	3.23e-08	1.4e-07	81.7993	28.9545		cutA	-1.14882	1.55e-06	6.12e-06	105.217	40.7469		fucA
chpA	-1.39981	3.14e-10	1.72e-09	253.266	98.6644		cydD	-1.23915	7.49e-15	7.63e-14	95.4132	34.6411		fucO
chpR	-1.8337	1.27e-18	1.57e-17	719.436	208.354		cyoE	-1.64909	2.87e-11	2.01e-10	1128.15	305.909		fumA
clpB	-2.38949	3.18e-28	7.31e-27	1535.27	302.19		dadA	-2.93816	4.36e-45	2.58e-43	477.204	53.177		fumC
cobU	-1.19092	3.27e-08	1.41e-07	183.659	83.4262		dadX	-2.72241	4.74e-37	2.03e-35	353.317	45.7458		galS
copA	-1.81304	4.3e-16	4.3e-15	212.937	62.5439		dapD	-1.2019	3.16e-11	2.18e-10	191.892	71.3559		garD
cpxP	-1.34303	9.22e-05	0.000240236	75.9677	31.0934		dctA	-2.05846	1.23e-15	1.36e-14	268.532	55.0129		glgA
csiD	-3.94258	1.48e-26	3.12e-25	31.2266	2.09856		dcuB	-2.09106	7.09e-23	1.41e-21	77.1032	15.5152		glgC
csiE	-2.84157	2.63e-16	2.65e-15	60.6272	8.89376		dcuC	-3.13317	1.36e-46	9.32e-45	73.4384	7.14833		glgP
csiR	-1.46265	3.99e-07	1.48e-06	22.3538	8.40148		dinI	-1.07225	0.000976062	0.00233887	54.5922	22.1423		glgS
csrA	-1.44515	1.43e-11	8.9e-11	9127.21	3483.01		dsbG	-1.43538	6.34e-10	3.84e-09	49.8353	15.7952		glgX
cstA	-2.39412	1.93e-11	1.18e-10	118.742	23.9105		dusA	-1.15743	7.48e-08	3.47e-07	136.333	52.7735		gntX
cueR	-4.02337	2.11e-60	1.9e-58	503.136	31.9333		emrD	-1.20951	1.05e-07	4.79e-07	79.3205	29.4241		hdhA
cydD	-1.35037	5.34e-09	2.55e-08	43.1854	17.5319		eutD	-1.60467	0.000278011	0.000742446	7.50039	2.07673		hisF
cysH	-1.43263	8.82e-06	2.69e-05	397.562	150.299		eutS	-1.83936	0.000159247	0.000450544	17.9671	4.19055		hisI
cysM	-1.37591	2.13e-08	9.5e-08	128.341	50.7835		evgA	-1.20089	7.56e-10	4.54e-09	1277.41	475.355		hisJ
cysQ	-1.42964	5.02e-10	2.71e-09	218.281	84.0404		exuR	-1.07127	3.25e-07	1.41e-06	1033.62	423.435		hisP
dadA	-4.08108	1.55e-50	8.88e-49	261.363	16.0349		fadA	-1.90939	5.97e-09	3.14e-08	50.1139	11.3983		hisQ
dadX	-4.01705	1.87e-47	9.71e-46	181.645	11.6436		fadB	-1.6112	0.00744755	0.0149693	111.81	30.7967		hofB
dapD	-1.63991	3.72e-15	3.29e-14	827.266	273.537		fadE	-1.01644	0.00262624	0.00577632	69.6986	29.3329		hycD
dcrB	-1.52517	5.94e-13	4.35e-12	905.012	324.827		fadJ	-1.09513	7.18e-09	3.76e-08	191.551	76.6648		hycE
dctA	-1.80975	7.03e-12	4.55e-11	108.227	32.1471		fdoG	-1.41896	1.43e-15	1.54e-14	889.25	283.897		hycF
dinI	-1.63745	7.99e-11	4.64e-10	80.9581	26.8372		fdoH	-1.07014	1.79e-08	9.02e-08	440.521	179.214		hych
dkgA	-1.95795	5.08e-16	5e-15	359.077	95.8766		fdoI	-1.11925	4.45e-10	2.74e-09	509.115	200.303		hycI
dld	-1.09424	3.99e-05	0.000109206	359.03	175.442		flgA	-2.69636	2.05e-13	1.75e-12	72.1191	9.50827		iap
dnaJ	-1.00399	6.94e-06	2.14e-05	392.129	200.326		flgB	-2.51505	1.66e-14	1.61e-13	113.374	16.9589		idnD
dnaK	-2.12996	8.39e-23	1.44e-21	5084.87	1191.75		flgC	-3.6751	6.91e-25	1.49e-23	118.853	7.88028		ilvB
dppA	-2.31072	1.04e-07	4.18e-07	72.0963	15.3256		flgD	-3.3137	1.68e-31	5.27e-30	142.713	12.1552		ilvC
dppB	-1.10025	0.028971	0.0475545	2.4715	1.14917		flgE	-3.03958	3.17e-32	1.05e-30	227.391	23.593		LF82_060
dppC	-1.40318	0.00785174	0.0144828	2.1055	0.781973		flgF	-2.76752	5.69e-17	7.02e-16	111.015	13.9416		LF82_191
dps	-1.52924	6.02e-12	3.92e-11	4790.87	1714.13		flgG	-2.35374	1.11e-18	1.6e-17	76.5988	12.8361		LF82_224
dsbG	-2.6991	4.22e-25	8.05e-24	156.399	24.7715		flgH	-1.67545	6.12e-09	3.22e-08	40.9252	10.9173		LF82_225
dsrB	-1.37283	3.58e-05	9.88e-05	1071.12	437.323		flgI	-1.87423	1.47e-19	2.29e-18	59.9398	13.9627		LF82_240
ecnB	-3.32342	3.38e-28	7.72e-27	944.519	98.3045		flgJ	-1.87437	1.99e-14	1.91e-13	62.9471	14.7087		LF82_406
eco	-2.11112	1.08e-18	1.35e-17	360.28	85.8749		flgN	-1.10761	9.56e-05	0.000281263	167.347	66.3287		LF82_489
elaB	-1.88186	1.58e-16	1.61e-15	1786.79	504.12		flhA	-1.15866	1.28e-06	5.14e-06	29.3057	11.311		LF82_490
eptB	-1.37583	1.39e-09	7.2e-09	66.5646	26.6887		flhE	-1.20896	0.0075584	0.0151832	19.0135	6.94686		LF82_753
erfK	-1.65806	1.13e-14	9.68e-14	174.527	56.9976		fliE	-2.06725	2.11e-06	8.17e-06	30.664	6.18728		LF82_754
eutD	-2.48104	1.27e-06	4.37e-06	2.6104	0.463894		fliF	-2.60418	1.59e-14	1.55e-13	61.3542	8.71172		LF82_768
eutG	-1.28226	0.0125449	0.0221962	1.42126	0.597774		fliG	-1.22165	1.84e-06	7.18e-06	34.1905	12.6051		LF82_798
eutH	-1.14178	0.0142752	0.0249489	1.65086	0.759003		fliH	-2.22089	2.43e-09	1.34e-08	29.7194	5.4466		LF82_799
eutK	-1.06146	0.00118883	0.00259318	10.8361	5.29598		fliI	-2.45276	3.38e-09	1.83e-08	15.1743	2.37478		lfhA
eutP	-1.58465	0.0221692	0.0373737	2.07469	0.683158		fliJ	-2.02741	2.95e-06	1.11e-05	31.1516	6.50887		lldP
eutS	-4.525	2.92e-07	1.1e-06	4.36163	0.139489		fliK	-1.47727	3.98e-06	1.47e-05	21.6429	6.66292		lldR
fadB	-2.84088	1.01e-10	5.79e-10	13.0738	1.90957		fliL	-2.3366	1.06e-09	6.17e-09	37.5655	6.33277		lpd
fadE	-1.47039	1.64e-05	4.77e-05	5.49918	2.05271		fliM	-1.95855	4.75e-08	2.26e-07	24.3402	5.36419		lplA
fadH	-1.63004	0.000101288	0.000261731	11.1911	3.80391		fliN	-1.06795	0.0271748	0.0472767	16.8469	6.91004		lrhA
fadJ	-1.49137	2.91e-08	1.27e-07	47.8806	17.821		folE	-1.0114	2.4e-07	1.05e-06	131.684	55.7097		maa
fbaB	-1.75713	8.55e-13	6.16e-12	614.036	185.405		fre	-1.06936	8.91e-10	5.27e-09	1701.62	695.537		maeB
fdhF	-1.22968	2.65e-07	1.01e-06	922.327	400.215		ftnB	-3.10455	8.35e-28	2.19e-26	323.095	32.1489		malT
fic	-1.65983	2.96e-14	2.47e-13	243.645	79.6295		fucA	-1.92615	1.05e-28	2.94e-27	244.3	55.0151		manA
fimA	-1.22191	0.00148883	0.00320075	12354.7	5380.18		fucI	-1.57273	2.56e-20	4.22e-19	100.471	28.908		mdtJ
fimC	-1.69367	0.000161253	0.000404193	1063.39	334.096		fucK	-1.30692	5.85e-13	4.82e-12	106.135	36.71		melA
fimD	-1.77878	1.64e-05	4.77e-05	532.863	158.049		fucO	-1.82523	5.05e-24	1.06e-22	184.367	44.7596		metF
fimE	-2.20699	2.07e-11	1.26e-10	18.2395	4.04248		fucP	-2.45559	3.82e-25	8.51e-24	42.665	6.67466		metN
fimF	-2.11743	2.89e-08	1.27e-07	191.182	44.8282		fucR	-1.24085	1.86e-10	1.2e-09	114.562	41.5072		mglB
fimG	-2.0404	8.99e-07	3.19e-06	266.242	65.5026		fumA	-1.25034	6.24e-10	3.79e-09	775.35	278.136		moad
fimH	-2.17089	2.71e-08	1.19e-07	267.967	60.3914		fumB	-1.72381	2.65e-19	4.04e-18	57.9402	15.0751		mpaA
fimI	-1.34438	0.00216277	0.00445949	2446.95	981.4		fumC	-1.49777	3.32e-14	3.08e-13	187.54	56.8052		mtfA
flgA	-1.49409	1.34e-08	6.12e-08	69.3864	25.2912		galE	-1.48402	9.66e-16	1.09e-14	569.15	174.206		mug
flgB	-1.08938	5.81e-05	0.000154656	252.833	121.142		galK	-1.00846	3.21e-09	1.75e-08	431.552	184.225		nanR
flgC	-2.02036	7.59e-12	4.87e-11	242.23	60.7592		galM	-1.12	1.05e-09	6.12e-09	233.072	92.2708		narH
flgD	-1.85983	1.43e-12	1.01e-11	337.244	94.6362		galS	-1.81377	3.06e-28	8.39e-27	203.114	49.477		narJ
flgE	-1.6303	5.13e-11	3.05e-10	717.134	237.619		galT	-1.30038	4.58e-11	3.12e-10	428.587	149.329		nfi
flgF	-1.51059	3.11e-10	1.71e-09	341.941	122.889		garD	-1.76493	5.07e-21	8.65e-20	68.3146	17.2563		nhaA
flgG	-1.30832	2.5e-08	1.1e-07	319.413	132.225		glgA	-1.43885	5.69e-19	8.52e-18	168.255	53.1275		nhaR
flgH	-1.23809	3.27e-06	1.06e-05	111.485	48.6668		glgC	-1.61309	2.44e-25	5.54e-24	309.354	86.7754		npr
flgI	-1.86634	1.1e-13	8.58e-13	165.332	46.721		glgP	-1.70187	6.12e-25	1.33e-23	328.209	86.2779		nudE
flgJ	-1.62977	5.62e-12	3.69e-11	153.841	51.2095		glgS	-1.4059	1.08e-12	8.7e-12	27418.5	8836.54		oppA
flhA	-1.22014	3.92e-06	1.26e-05	28.0304	12.3544		glgX	-1.58227	3.86e-23	7.79e-22	181.759	51.9277		pagB
flhE	-1.64467	8.14e-07	2.9e-06	31.116	10.2584		glnD	-1.281	1.38e-14	1.36e-13	52.7998	18.6623		pck
fliE	-1.33024	0.00120212	0.00261885	16.1432	6.63038		glnS	-1.27318	7.8e-15	7.91e-14	202.74	71.7252		pdxB
frwC	-1.02148	0.0061775	0.0116516	4.208	2.12182		gltA	-1.16726	0.000902823	0.00217859	328.056	123.439		pflA
ftnB	-1.86178	2.55e-05	7.22e-05	167.822	48.9109		gltI	-1.03622	0.0123534	0.0234033	355.919	146.827		pmrD
ftsI	-1.67034	1.27e-06	4.38e-06	479.294	157.7		gltK	-1.77948	1.67e-05	5.5e-05	52.4255	13.0735		potF
fucA	-2.07458	9.12e-07	3.23e-06	60.3144	14.9092		gltL	-1.04986	0.00289016	0.0063043	46.1727	19.0177		ppiC
fucO	-2.28412	2.19e-10	1.22e-09	48.1748	10.2568		gnd	-1.70771	1.73e-19	2.67e-18	342.985	89.3688		putA
fumA	-1.5723	4.05e-09	1.98e-08	334.588	117.39		gntX	-1.15039	3.47e-08	1.7e-07	72.0283	27.8856		rbbA
fumC	-2.38387	3.41e-12	2.29e-11	85.5007	17.2036		gpt	-1.14644	1.6e-09	9.05e-09	237.78	91.889		rbsA
fxsA	-2.02266	1.68e-13	1.29e-12	254.078	64.1795		guad	-1.28298	7.35e-12	5.45e-11	70.5653	24.8691		rbsB
gabD	-2.54961	8.56e-23	1.46e-21	113.307	20.0609		hdhA	-1.08816	4.61e-12	3.53e-11	234.86	94.6109		rbsC
gabP	-2.36706	1.39e-12	9.82e-12	11.7657	2.33342		hemC	-1.04597	5.26e-10	3.21e-09	213.119	88.4142		rbsD
gabT	-2.05912	3.45e-19	4.43e-18	95.3384	23.5569		hemE	-1.08111	9.7e-08	4.44e-07	48.3954	19.6456		rbsK
gadA	-5.8874	1.47e-57	1.23e-55	4108.29	70.2735		hemX	-1.089	9.41e-11	6.22e-10	174.285	70.1546		rihA
gadB	-5.81138	5.47e-56	3.91e-54	4851.65	87.9464		hha	-1.12293	1.25e-08	6.37e-08	1392.39	547.026		rluA
gadC	-5.60739	3.05e-44	1.43e-42	3197.3	66.3918		hisF	-1.12853	2.62e-08	1.3e-07	74.5291	29.2048		rluF
gadW	-1.69384	7.05e-10	3.76e-09	149.625	47.2399		hisI	-1.18371	1.86e-11	1.33e-10	142.433	53.7245		rob
gadX	-1.54027	4.04e-09	1.98e-08	1445	510.35		hisJ	-2.03067	4.99e-27	1.24e-25	286.084	59.8484		ruvA
galP	-1.00853	0.000415444	0.0009811	124.366	62.8252		hisM	-1.29321	1.35e-05	4.54e-05	50.1956	17.7014		ruvB
galS	-3.07897	4.64e-17	4.99e-16	135.783	16.7141		hisP	-2.10694	5.4e-20	8.7e-19	74.9243	14.8886		sapF
galU	-1.25612	9.81e-10	5.15e-09	864.643	371.335		hisQ	-1.24726	4.49e-10	2.77e-09	114.042	41.0567		sdhA
gapC	-4.12924	3.01e-52	1.78e-50	280.814	16.3967		hofB	-3.00652	7.32e-17	9e-16	37.9331	4.08125		spf
garD	-2.17648	1.71e-08	7.72e-08	55.2852	12.8265		hupA	-1.08328	1.99e-06	7.74e-06	2688.79	1079.27		tnaA
garL	-1.25579	0.00583605	0.0110869	22.5828	9.91112		hybA	-1.67371	6.06e-23	1.21e-21	668.562	179.415		tnaB
garP	-1.21127	0.00191786	0.00400508	10.0529	4.51229		hybB	-1.46472	1.35e-19	2.12e-18	316.348	98.1075		trxA
garR	-1.35814	8.68e-05	0.00022769	34.5694	14.0086		hybC	-1.97271	4.07e-34	1.52e-32	339.69	74.023		ttcA
ggt	-1.21262	8.21e-08	3.35e-07	50.1182	22.3116		hybF	-1.02375	6.57e-07	2.73e-06	126.709	53.3803		ttdA
glcC	-1.4097	0.000447229	0.00105038	35.6135	13.9761		hybO	-1.48293	1.74e-18	2.45e-17	1013.96	310.932		tyrA
glcF	-1.06022	2.89e-05	8.1e-05	15.0342	7.45066		hycD	-1.31993	0.00405497	0.00865245	12.8488	4.43784		ubiF
glgA	-1.1258	3.58e-07	1.34e-06	222.422	105.077		hycE	-1.23591	1.22e-05	4.13e-05	22.8024	8.31756		ucpA
glgC	-1.10677	7.74e-06	2.37e-05	394.138	189.594		hycF	-2.59172	1.4e-09	8.02e-09	31.5965	4.43996		umuC
glgP	-1.45107	1.38e-11	8.56e-11	618.172	233.298		hych	-1.50574	1.22e-06	4.9e-06	62.4033	18.7402		umuD
glgS	-2.69413	4.98e-10	2.69e-09	3757.57	617.823		hycI	-1.33069	6.83e-11	4.6e-10	459.36	156.949		uspF
glgX	-1.20949	7.95e-08	3.26e-07	202.973	90.6127		hypA	-1.51171	2.35e-14	2.23e-13	405.889	122.236		wzb
glpA	-1.88997	6.57e-11	3.86e-10	136.72	38.2941		hypB	-2.39473	6.25e-27	1.54e-25	176.456	28.8125		yafJ
glpB	-1.70535	1.88e-07	7.3e-07	63.5899	20.3732		hypC	-2.24468	2.29e-08	1.14e-07	65.3101	11.7508		yafL
glpC	-1.85639	3.44e-07	1.29e-06	67.2081	19.3886		hypD	-1.24217	3.26e-09	1.77e-08	93.6331	33.9815		yahA
glpD	-1.71343	1.63e-05	4.73e-05	604.747	189.527		hypE	-1.38871	7.46e-14	6.7e-13	131.332	42.9804		yahB
glpK	-1.05082	0.0118297	0.0211039	378.906	191.507		iap	-1.14503	4.17e-12	3.2e-11	152.394	59.1286		yahE
glpQ	-2.88105	5.63e-22	8.98e-21	837.809	118.567		idnD	-1.03984	1.81e-05	5.92e-05	23.1827	9.64435		yaiZ
glpT	-3.71917	4.45e-21	6.79e-20	1158.99	90.8465		ilvB	-2.12984	1.85e-21	3.37e-20	68.2805	13.4298		yajO
gntR	-1.3296	4.15e-09	2.02e-08	75.457	31.0808		ilvC	-1.35496	7.1e-13	5.83e-12	80.127	26.873		ybdH
gntX	-1.99626	6.78e-15	5.88e-14	52.4326	13.4826		ivbL	-1.59007	2.5e-10	1.6e-09	283.136	80.2236		ybdJ
groL	-1.66997	3.42e-11	2.06e-10	2565.82	822.528		kbaY	-1.03938	0.00502858	0.0105376	12.3846	5.16326		ycbW
groS	-1.43639	2.53e-07	9.67e-07	6380.54	2407.75		lacI	-1.19136	4.77e-09	2.53e-08	38.4791	14.412		ycdT
grpE	-1.11974	9.19e-07	3.25e-06	2034.09	961.615		LF82_060	-2.49553	7.41e-25	1.59e-23	165.602	25.0244		ycfP
grxA	-1.74927	9.88e-08	3.99e-07	680.918	212.09		LF82_082	-2.32008	9.1e-08	4.19e-07	45.6773	7.77199		ycgF
gsiB	-1.01313	1.63e-06	5.51e-06	146.705	75.0126		LF82_191	-1.31025	5.9e-06	2.11e-05	97.7682	33.6981		yciF
gsiC	-1.20341	1.13e-07	4.51e-07	62.9931	28.111		LF82_224	-7.24998	1.49e-94	4.65e-92	2488.74	13.8379		ydch
gsiD	-1.2786	9.56e-07	3.37e-06	26.139	11.0831		LF82_225	-5.36892	1.43e-99	4.91e-97	1125.53	23.1838		ydcI
gsp	-2.14947	1.35e-22	2.25e-21	704.436	162.805		LF82_240	-2.98278	2.12e-29	6.12e-28	46.3042	5.00344		ydcS
gudP	-1.60937	2.21e-05	6.32e-05	7.04469	2.37295		LF82_242	-1.01767	0.000318725	0.000844872	13.0143	5.55106		ydcU
hdeA	-2.67442	1.12e-15	1.06e-14	47100.6	7577.44		LF82_363	-2.78898	1.89e-45	1.18e-43	658.845	81.6049		ydcV
hdeB	-2.6906	4.64e-16	4.61e-15	31419.2	4987.33		LF82_406	-1.07075	0.00302545	0.00658266	52.8951	21.5891		yddM
hdeD	-3.75096	4.41e-44	2.04e-42	3951.1	300.042		LF82_453	-1.12223	0.000360932	0.00094404	17.6188	6.96874		ydeM
hdhA	-3.27496	1.76e-34	5.5e-33	195.469	20.6167		LF82_489	-1.1822	0.00142387	0.00332592	17.3157	6.52458		ydhU
hemH	-1.01472	1.58e-06	5.35e-06	81.7023	41.7226		LF82_490	-2.0895	1.66e-09	9.38e-09	23.1238	4.61716		ydhU
hisC	-1.23643	2.65e-06	8.74e-06	34.1968	14.9168		LF82_639	-1.39214	9.51e-05	0.000280319	46.7514	15.2738		ydjX
hisD	-1.3039	4.09e-06	1.32e-05	29.6797	12.4125		LF82_753	-1.31291	3.37e-10	2.12e-09	460.822	158.738		ydjY
hisF	-2.01936	2.08e-17	2.32e-16	177.476	45.0718		LF82_754	-1.78096	7.75e-09	4.04e-08	87.1627	21.5987		yecR
hisG	-1.32809	1.23e-08	5.65e-08	126.842	52.4526		LF82_768	-2.93117	3.87e-25	8.56e-24	131.491	14.6382		yedF
hisH	-1.05546	9.99e-06	3.02e-05	45.4982	22.5494		LF82_798	-1.81157	7.43e-30	2.18e-28	2916.76	713.085		yedV
hisI	-2.04409	2.47e-15	2.25e-14	339.461	85.298		LF82_799	-3.03656	2.35e-44	1.34e-42	304.535	31.7507		yfaW
hisJ	-1.61052	6.51e-07	2.35e-06	107.297	36.6845		lfhA	-1.02951	0.00141556	0.00331101	8.62374	3.61336		yfeK
hisP	-2.34489	1.61e-13	1.24e-12	24.916	5.07075		lipA	-1.18776	5.98e-14	5.41e-13	233.28	87.7737		yfiQ
hisQ	-1.08506	0.000107315	0.00027585	32.3888	15.7673		lldP	-1.28925	0.000416764	0.00107693	16.0677	5.63778		ygaP
hofB	-4.48622	2.2e-33	6.29e-32	11.3484	0.516523		lldR	-1.37383	4.03e-06	1.48e-05	31.1324	10.3059		ygbi
hofC	-1.5541	5.79e-08	2.41e-07	8.00576	2.79317		lpd	-1.66843	1.13e-17	1.49e-16	2488.02	666.807		ygcE
hslJ	-2.66921	3.13e-12	2.11e-11	412.538	65.8668		lplA	-1.01665	5.38e-06	1.93e-05	37.9495	16.1004		ygcN
hslU	-1.87224	2.53e-16	2.56e-15	752.038	211.322		lrhA	-3.38527	1.03e-83	1.86e-81	883.468	72.3887		ygcO
hslV	-2.14779	1.4e-23	2.54e-22	604.368	139.92		maa	-1.82517	3.55e-17	4.47e-16	380.407	92.0117		ygeV
htpG	-1.53713	1.78e-13	1.36e-12	601.615	212.992		maeB	-1.20212	2.22e-12	1.73e-11	289.03	107.345		ygfJ
hyaA	-2.48366	2.21e-18	2.66e-17	1701.35	311.099		malT	-1.51856	4.56e-21	7.82e-20	126.169	37.7275		yggC
hyaB	-2.52236	6.65e-16	6.49e-15	729.209	129.866		malX	-1.79048	2.67e-21	4.77e-20	56.8408	14.0727		yggD
hyac	-2.52801	1.43e-13	1.11e-12	1155.67	204.756		malY	-1.05844	9.71e-09	5.01e-08	91.2392	37.446		yggG
hyad	-2.29424	2.86e-11	1.72e-10	1238.53	257.241		manA	-1.19196	9.19e-10	5.41e-09	111.526	41.6496		yggM
hyae	-1.96679	5.28e-10	2.84e-09	517.991	135.42		marR	-1.01227	0.00107821	0.0025675	126.424	53.8113		yggP
hyaF	-2.40378	3.59e-14	2.95e-13	1149.67	221.507		mazG	-1.33858	5.15e-16	5.96e-15	714.653	242.194		yghZ
hycA	-2.17593	1.95e-15	1.82e-14	732.158	165.147		mdtA	-2.59411	4.24e-36	1.8e-34	82.1781	11.6642		ygiS
hycB	-1.98448	1.34e-14	1.14e-13	187.004	48.0925		mdtJ	-1.02905	0.00377818	0.00810725	228.649	96.2433		ygiZ
hycC	-2.51838	1.02e-24	1.92e-23	175.223	31.1395		melA	-1.39071	1.11e-16	1.35e-15	2112.03	688.386		ygjP
hycD	-2.3937	1.68e-20	2.41e-19	231.136	45.1692		metF	-2.01546	2.18e-11	1.55e-10	125.171	26.4619		yhbW
hycE	-1.74031	3.85e-14	3.15e-13	337.422	104.174		metK	-1.60422	1.31e-15	1.43e-14	294.321	82.8442		yhdU
hycF	-1.99643	4.92e-16	4.86e-15	293.935	75.8393		metN	-1.51406	5.16e-08	2.44e-07	48.3451	14.5291		yhdV
hycG	-1.93631	6.77e-16	6.58e-15	318.616	85.9016		mglB	-1.24695	4.94e-06	1.79e-05	839.686	300.422		yhfA
hych	-2.41165	3.15e-22	5.09e-21	258.146	49.8655		moad	-1.22578	0.000351389	0.000922599	63.8363	23.4699		yhfL
hycI	-1.52222	1.89e-11	1.16e-10	601.515	216.813		mpaA	-2.63352	1.99e-21	3.61e-20	60.5476	8.33		yhfS
hydN	-2.08086	2.83e-10	1.56e-09	239.114	57.4313		mtfA	-3.2303	1.38e-76	1.97e-74	1879.05	171.796		yhgA
hypB	-1.58784	3.15e-12	2.12e-11	126.955	43.183		mug	-1.16538	1.76e-12	1.39e-11	346.913	133.101		yhhJ
hypF	-1.62821	1.84e-12	1.28e-11	56.8395	18.781		murG	-1.00946	1.89e-10	1.22e-09	147.656	63.001		yhiP
iaaA	-1.1669	6.88e-06	2.13e-05	98.1616	44.897		nanR	-2.06542	2.42e-29	6.91e-28	169.984	34.734		yhjA
iap	-1.35764	1.36e-08	6.23e-08	167.959	67.3382		napA	-1.0314	8.13e-09	4.24e-08	37.2135	15.6079		yicO
idi	-1.14101	1.1e-06	3.81e-06	72.7097	34.0266		napF	-1.05113	0.00287993	0.00628599	19.2221	7.92733		yidF
idnD	-2.69127	3.28e-08	1.41e-07	19.8776	3.23675		napH	-1.28983	5.05e-07	2.13e-06	33.3895	11.7348		yidH
idnK	-3.44414	1.06e-17	1.2e-16	39.8018	3.79339		narH	-1.91364	5.87e-12	4.43e-11	99.0625	22.5984		yieE
idnO	-1.03972	0.00293901	0.00589005	8.79291	4.3837		narJ	-2.23212	3.35e-15	3.5e-14	116.494	21.2859		yigI
ilvA	-1.2389	7.69e-07	2.75e-06	19.2447	8.39961		narQ	-1.12638	1.45e-12	1.15e-11	242.817	95.434		yjeM
ilvB	-2.03274	1.75e-13	1.35e-12	10.6851	2.69502		ndh	-1.21904	8.53e-12	6.27e-11	504.129	186.182		yjfN
ilvC	-2.12512	3.33e-15	2.95e-14	104.99	24.8119		nei	-1.26113	1.67e-13	1.45e-12	153.963	55.176		yjfO
ivy	-3.09008	2.55e-40	1e-38	3644.4	440.864		nfi	-1.41995	2.73e-06	1.03e-05	21.1966	6.75505		yjiA
katG	-1.41017	6.23e-05	0.000165479	603.266	235.92		nhaA	-1.45414	4.2e-11	2.87e-10	605.876	190.082		yjiJ
kch	-1.88021	9.9e-16	9.45e-15	245.847	69.1209		nhaR	-1.07712	1.14e-07	5.2e-07	251.317	102.546		yjiK
kdpD	-1.33562	6.62e-08	2.73e-07	16.4731	6.73141		npr	-1.56953	2.22e-09	1.23e-08	99.389	28.7366		yjiL
kduD	-1.60023	9.2e-10	4.85e-09	22.3132	7.56178		nrfC	-1.35829	0.0104998	0.020227	6.00148	1.96664		yjiM
kefA	-1.10991	4.32e-07	1.6e-06	56.1564	26.7608		nth	-1.00249	0.000309802	0.000822859	31.5675	13.5065		yjiX
kefG	-1.19414	0.000217543	0.000535503	38.8612	17.6055		nudB	-1.72691	4.54e-21	7.82e-20	214.041	55.4206		yjiY
kgtP	-2.34622	2.49e-15	2.26e-14	34.0868	6.93076		nudE	-2.50168	4.37e-41	2.21e-39	235.109	35.5247		yjjM
lamB	-1.35617	0.000522179	0.00121641	8.28079	3.36374		nuoK	-1.81109	1.45e-12	1.15e-11	153.049	37.4021		yjjN
ldcC	-2.47984	2.91e-30	7.07e-29	188.763	34.8004		nupG	-1.036	7.73e-09	4.04e-08	183.166	76.5398		yjjP
ldrD	-1.23993	0.000680077	0.00155052	40.5367	17.535		ompR	-1.1783	2.03e-13	1.74e-12	538.89	204.593		ymcE
leuO	-1.2316	3.61e-05	9.95e-05	9.41999	4.13857		oppA	-1.10527	7.28e-06	2.55e-05	313.182	123.943		ynfD
LF82_054	-2.29926	1.19e-22	1.99e-21	33.0562	6.96519		pagB	-1.65085	2.99e-17	3.8e-16	251.382	68.4679		yobF
LF82_060	-1.4428	1.79e-05	5.19e-05	30.004	11.3486		parE	-1.5289	5.08e-20	8.21e-19	464.566	138.316		yohN
LF82_190	-4.79716	1.48e-12	1.04e-11	3.46532	0.107102		pck	-1.82912	1.83e-19	2.81e-18	920.898	220.691		yphC
LF82_191	-2.97205	6.97e-20	9.45e-19	28.4577	3.67282		pdxB	-1.26844	4.15e-13	3.47e-12	95.8716	34.1366		yqeC
LF82_224	-4.05362	2.66e-27	5.74e-26	87.1914	5.3389		pflA	-1.42203	3.3e-18	4.58e-17	886.087	283.451		yqjF
LF82_225	-5.23174	5.77e-67	6.6e-65	648.735	17.6005		php	-1.07027	3.43e-06	1.27e-05	40.457	16.4932		yrhB
LF82_239	-3.93778	1.62e-29	3.84e-28	150.814	10.0732		pinR	-1.18659	0.00202786	0.00457469	208.826	79.2151		ytfQ
LF82_240	-4.1474	3.4e-23	5.99e-22	8.26752	0.475554		pitA	-1.02077	1.11e-10	7.31e-10	163.583	69.0869		ytfR
LF82_385	-3.99936	1.57e-39	6.06e-38	85.9958	5.50866		pmrD	-2.25351	2.03e-40	9.94e-39	1616.46	290.548		zupT
LF82_386	-4.04452	2.5e-35	8.25e-34	24.5433	1.51579		potB	-1.34883	2.08e-09	1.16e-08	38.8373	13.044
LF82_390	-3.1268	6.04e-11	3.56e-10	6.06682	0.679659		potF	-1.17472	6.76e-12	5.06e-11	126.179	47.9731
LF82_391	-3.40775	8.31e-08	3.38e-07	2.27434	0.201625		ppiC	-3.39889	3.65e-37	1.61e-35	422.231	34.5016
LF82_393	-4.4402	1.62e-12	1.13e-11	5.72834	0.244178		pssA	-1.13919	3.95e-12	3.04e-11	274.351	106.349
LF82_402	-5.90771	1.08e-36	3.71e-35	16.4162	0.260849		putA	-1.15206	0.00171636	0.00393145	76.4546	29.1948
LF82_403	-7.538	4.21e-46	2.03e-44	24.3211	0.121082		ravA	-1.56374	2.82e-21	4.95e-20	104.078	30.1854
LF82_404	-2.53469	3.47e-07	1.3e-06	1.51759	0.260931		rbbA	-1.54228	2.29e-17	2.94e-16	44.6138	13.1325
LF82_405	-1.78574	0.0109579	0.0196212	0.931806	0.265245		rbsA	-3.45853	4.08e-86	8.22e-84	1621.16	126.133
LF82_406	-3.12805	3.59e-24	6.54e-23	282.459	33.6551		rbsB	-3.14248	4.39e-49	3.2e-47	9514.81	915.332
LF82_407	-1.02977	0.00391851	0.00770445	1.57794	0.799474		rbsC	-3.13304	3.67e-65	3.93e-63	2024.83	197.014
LF82_408	-2.49686	5.67e-09	2.7e-08	7.60125	1.36705		rbsD	-2.85457	7.97e-62	7.81e-60	14377.3	1697.27
LF82_410	-2.63707	8.78e-08	3.56e-07	20.5855	3.3392		rbsK	-3.15482	1.39e-74	1.91e-72	1603.99	154.043
LF82_412	-4.82491	3.42e-32	9.1e-31	38.489	1.35867		rcsF	-1.234	1.13e-05	3.85e-05	44.1551	16.045
LF82_489	-1.00029	0.00798138	0.0146904	6.59708	3.37738		rffC	-1.0458	0.000248879	0.000670916	31.5156	13.0387
LF82_490	-2.40671	3.4e-14	2.8e-13	9.89793	1.90327		rhaA	-1.42775	9.71e-07	3.95e-06	15.0967	4.79403
LF82_513	-1.95061	3.27e-05	9.06e-05	3.59167	0.956564		rhaT	-1.13485	0.000109961	0.00032008	26.8747	10.5658
LF82_514	-2.66607	1.37e-11	8.54e-11	14.0854	2.23938		ribA	-1.62851	1.03e-16	1.26e-15	154.204	42.79
LF82_515	-1.35687	5.24e-05	0.000140803	4.21799	1.69944		rihA	-1.33371	1.8e-16	2.17e-15	571.944	194.123
LF82_553	-2.89857	4.09e-15	3.6e-14	205.328	28.1728		rihC	-1.43391	8.07e-12	5.96e-11	63.5231	20.2077
LF82_753	-1.62681	4.18e-09	2.03e-08	121.961	40.8753		rimK	-1.01391	1.14e-08	5.85e-08	104.152	44.2862
LF82_754	-1.42987	4.73e-09	2.27e-08	175.361	66.9422		rluA	-1.15855	1.26e-12	1.02e-11	213.481	82.0092
LF82_768	-4.00126	3.95e-31	9.97e-30	109.336	6.94693		rluF	-1.61996	1.66e-12	1.31e-11	92.3378	25.9144
LF82_791	-3.18434	1.63e-18	1.99e-17	408.769	47.3372		rna	-1.78143	2.79e-21	4.93e-20	108.4	27.0267
LF82_798	-2.8772	1.11e-21	1.75e-20	465.51	66.2463		rob	-1.21338	4.46e-14	4.08e-13	567.486	209.815
LF82_799	-2.76924	2.45e-20	3.47e-19	147.16	22.4636		rsmF	-1.15168	1.44e-09	8.22e-09	38.8861	15.0122
lfhA	-2.58304	3.22e-14	2.67e-13	4.41517	0.752049		rspB	-1.34647	0.000211346	0.000578839	17.8492	6.04646
lldP	-2.36899	2.89e-08	1.26e-07	5.00026	0.991215		ruvA	-1.21705	1.42e-12	1.13e-11	293.173	107.928
lldR	-2.16892	5.83e-06	1.84e-05	12.0918	2.77906		ruvB	-1.06063	2.79e-10	1.77e-09	131.999	54.2039
lon	-1.26932	9.22e-10	4.85e-09	1048.88	446.576		sapF	-1.23746	3.75e-06	1.39e-05	25.3411	9.20832
lpcA	-1.2619	1.23e-08	5.66e-08	239.983	103.645		sdhA	-1.01701	0.00022976	0.000622804	443.988	186.286
lpd	-1.38789	1.03e-07	4.16e-07	2340.41	924.312		sdhC	-1.22986	0.000132915	0.000381907	360.848	130.701
lplA	-1.54868	1.58e-10	8.92e-10	28.8694	10.1579		sdhD	-1.17183	2.42e-05	7.83e-05	256.463	97.0315
lrhA	-2.52963	8.79e-23	1.49e-21	224.598	40.4883		secM	-1.47357	1.17e-14	1.17e-13	562.892	173.197
lysA	-3.0601	3.32e-33	9.42e-32	82.8818	10.2247		setB	-1.44926	2.15e-06	8.31e-06	16.7207	5.25787
lysC	-2.24091	1.53e-21	2.4e-20	180.3	38.9861		sfsA	-1.82521	3.93e-29	1.11e-27	1336.25	323.361
lyx	-1.03739	0.0295422	0.0483765	1.7632	0.894438		smpB	-1.81958	1.69e-25	3.87e-24	836.912	203.704
maa	-1.027	0.000403048	0.000953797	40.2421	20.4035		smtA	-1.03709	2.75e-10	1.75e-09	222.233	93.1835
macB	-1.30512	2.51e-10	1.39e-09	96.4809	40.2762		soxS	-2.36288	1.41e-14	1.38e-13	91.4771	15.1633
maeB	-1.35728	8.18e-11	4.75e-10	159.586	64.2924		spf	-1.40565	2.02e-08	1.01e-07	484.256	155.487
malE	-2.789	1.97e-08	8.83e-08	24.1346	3.67209		ssnA	-1.58292	2.91e-18	4.06e-17	88.7661	25.416
malF	-1.53419	0.00379187	0.0074683	2.52673	0.889549		sthA	-1.62615	4.53e-21	7.82e-20	409.825	113.483
malK	-4.88577	1.7e-07	6.62e-07	7.67639	0.263663		sucA	-1.52247	9.97e-10	5.85e-09	751.072	222.026
malP	-1.29641	2.22e-08	9.89e-08	154.175	64.6214		sucB	-1.07549	2.02e-06	7.84e-06	1040.35	420.044
malQ	-1.89614	8.02e-18	9.27e-17	119.344	33.0129		sucC	-1.23321	4.87e-11	3.31e-10	1056.2	383.449
malT	-1.56472	2.48e-09	1.25e-08	82.7648	29.0862		sucD	-1.66527	3.48e-20	5.71e-19	1902.67	511.96
malZ	-1.74735	6.92e-13	5.04e-12	25.6661	7.84084		tdcA	-1.74438	1.19e-16	1.44e-15	1930.59	493.763
manA	-1.58212	4.57e-13	3.37e-12	264.772	90.7907		tdcB	-1.28434	3.4e-13	2.86e-12	1496.25	524.562
mdtF	-1.677	7.47e-11	4.36e-10	321.482	102.59		tdcC	-1.31562	1.2e-14	1.19e-13	493.595	169.324
mdtJ	-2.17103	1.43e-06	4.88e-06	10.1207	2.302		tdcD	-1.91103	2.52e-27	6.45e-26	584.531	132.928
melA	-1.66713	0.0112078	0.0200478	102.553	34.6482		tdcE	-1.65712	2.17e-24	4.57e-23	389.682	105.744
metF	-1.9252	2.82e-05	7.91e-05	278.936	75.6219		tdcF	-1.73797	3.05e-16	3.58e-15	293.761	75.0363
metN	-2.05799	7.91e-16	7.64e-15	101.826	25.1503		tdcG	-1.5289	5.77e-20	9.21e-19	297.069	87.857
metQ	-1.29596	1.82e-08	8.2e-08	1154.79	484.694		thiC	-2.06358	5.01e-18	6.82e-17	32.7559	6.74648
mglA	-2.34814	1.18e-05	3.54e-05	65.1643	13.4256		thiE	-2.65395	1.05e-05	3.59e-05	7.5706	0.997298
mglB	-2.12053	9.38e-05	0.000244108	325.07	78.1151		thiG	-1.20576	0.0134878	0.0252455	10.2047	3.80023
mglC	-1.74731	3.69e-05	0.000101426	12.0094	3.71692		thyA	-1.36654	2.27e-15	2.4e-14	149.576	49.6669
mgsA	-1.01903	2.83e-05	7.94e-05	279.132	143.832		tnaA	-3.60744	3.69e-58	3.33e-56	2287.16	159.532
moac	-1.2471	3.16e-05	8.76e-05	79.6075	34.482		tnaB	-4.21315	4.62e-80	7.92e-78	497.233	22.9061
moad	-1.95138	9.82e-09	4.56e-08	27.6957	7.3609		torT	-1.06738	1.96e-08	9.87e-08	82.4249	33.762
mpaA	-2.39967	1.24e-17	1.4e-16	21.6578	4.21296		tpx	-1.24339	2.5e-07	1.09e-06	119.763	43.1499
mscL	-1.25265	4.49e-09	2.17e-08	1618.79	701.058		trpR	-1.01827	3.55e-08	1.73e-07	215.687	91.378
msyB	-2.86667	1.74e-32	4.78e-31	2753.61	391.372		trxA	-1.02186	9.04e-11	6e-10	881.748	373.004
mtfA	-1.57341	3.67e-09	1.81e-08	246.402	86.3747		trxC	-1.11015	3.07e-07	1.33e-06	126.637	50.4393
mtlA	-1.215	1.99e-05	5.72e-05	74.6758	33.1679		ttcA	-2.5264	1.84e-46	1.21e-44	276.002	41.0018
mtlD	-2.00808	2.96e-19	3.82e-18	130.979	33.46		ttdA	-4.66938	2.33e-72	3.08e-70	102.769	3.40593
mtlR	-1.52216	1.66e-09	8.51e-09	67.5361	24.1243		ttdB	-3.62384	1.94e-14	1.87e-13	62.0311	4.29475
mug	-1.80159	5.59e-16	5.48e-15	309.786	91.352		ttdT	-1.27194	9.28e-05	0.000274182	11.4881	4.06714
murE	-1.09231	1.11e-07	4.45e-07	171.117	82.3824		tyrA	-1.28817	7.47e-13	6.11e-12	97.0413	34.0801
mutM	-1.21377	4.46e-08	1.89e-07	173.834	77.1934		ubiD	-1.13581	1.46e-10	9.48e-10	938.776	367.001
nanE	-1.48868	0.000144423	0.000363602	4.68063	1.71655		ubiF	-1.03992	2e-09	1.11e-08	197.786	82.6802
nanK	-1.19539	4.32e-05	0.000117504	13.0431	5.8831		ucpA	-1.27664	2.74e-14	2.55e-13	1602.94	567.845
nanR	-2.357	1.47e-16	1.52e-15	75.5728	15.1931		umuC	-2.09285	3.3e-27	8.26e-26	176.04	35.4336
narG	-3.01138	2.19e-27	4.81e-26	307.696	38.8647		umuD	-1.97558	2.33e-20	3.86e-19	240.338	52.491
narH	-3.55344	1.23e-35	4.1e-34	375.724	32.5917		uspA	-1.31198	1.14e-13	1.01e-12	1252.01	430.78
nari	-2.04367	5.49e-12	3.61e-11	158.07	39.0837		uspF	-1.82323	7.5e-23	1.47e-21	1624.03	390.914
narJ	-3.33836	3.92e-32	1.03e-30	410.767	41.4003		uspG	-1.0507	9.78e-11	6.45e-10	1257.35	519.485
narV	-3.03495	4.71e-21	7.15e-20	23.8979	2.98738		uxuR	-1.12215	1.05e-09	6.14e-09	192.688	75.9802
narW	-2.9555	3.32e-21	5.15e-20	50.8095	6.74817		wzb	-7.90481	4.78e-138	3.28e-135	415.774	1.38042
narY	-1.99353	2.85e-13	2.15e-12	50.4862	13.123		xdhA	-1.26981	4.79e-12	3.65e-11	100.334	35.6391
narZ	-1.82175	1.13e-13	8.79e-13	24.6442	7.20048		xdhB	-1.89469	1.91e-15	2.04e-14	66.8949	15.4148
nfi	-1.62106	8.02e-08	3.28e-07	16.0536	5.36009		xdhD	-1.36725	2.39e-14	2.26e-13	171.642	56.8906
nhaA	-1.97555	2.27e-17	2.51e-16	334.579	87.0906		yaaJ	-1.07167	4.38e-07	1.86e-06	74.7128	30.7208
nhaR	-1.73337	2.73e-14	2.28e-13	214.812	66.2067		yacC	-1.35247	3.61e-10	2.27e-09	195.333	65.6765
nlpD	-1.27503	1.07e-09	5.61e-09	1807.85	772.09		yadE	-1.01859	2.83e-10	1.79e-09	263.815	111.978
nudC	-1.03535	9.44e-05	0.00024544	46.5534	23.367		yadI	-1.2523	1.55e-14	1.51e-13	357.509	128.594
nudE	-2.01129	1.71e-16	1.75e-15	131.812	33.6387		yaeH	-1.39633	7.96e-19	1.16e-17	1364.11	443.843
nudI	-1.22824	4.21e-07	1.56e-06	146.011	64.6552		yafJ	-1.06636	7.94e-06	2.76e-05	50.0292	20.5261
ompX	-1.38786	5.73e-11	3.38e-10	6875.74	2708.48		yafK	-1.15771	2.39e-11	1.69e-10	667.988	256.517
oppA	-1.26026	8.05e-08	3.29e-07	308.504	134.045		yafL	-1.02694	0.000176845	0.000494216	42.0706	17.7287
osmB	-5.11428	4.07e-35	1.31e-33	7074.02	206.842		yahA	-1.64659	2.36e-18	3.31e-17	91.9173	25.176
osmC	-1.50336	4.91e-09	2.36e-08	927.861	337.783		yahB	-2.21862	4.54e-19	6.85e-18	40.6284	7.48204
osmE	-3.19798	1.43e-42	6.05e-41	3048.89	343.958		yahE	-1.59269	0.00658441	0.0134233	3.7114	1.02259
osmY	-4.41925	1.28e-71	1.51e-69	3494.65	166.942		yaiZ	-1.18471	7.3e-12	5.43e-11	1379.93	519.335
otsA	-2.66702	1.1e-33	3.2e-32	253.1	40.973		yajG	-1.26355	1.07e-08	5.5e-08	69.3677	24.7918
otsB	-2.98579	2.85e-39	1.08e-37	427.338	55.1963		yajO	-1.10124	1.08e-11	7.83e-11	272.302	108.743
pagB	-1.55172	1.65e-06	5.58e-06	154.075	55.1776		ybae	-1.01902	8.39e-10	5.01e-09	109.63	46.3751
pagP	-2.63452	6.83e-13	4.98e-12	123.245	20.2263		ybaJ	-1.86753	2.46e-25	5.56e-24	2279.29	533.548
parC	-1.03995	1.22e-06	4.21e-06	58.178	28.9994		ybaO	-1.0016	4.89e-09	2.59e-08	510.988	218.719
pck	-1.55879	4.51e-09	2.18e-08	301.357	106.628		ybdH	-3.86248	5.22e-92	1.38e-89	312.601	18.4365
pdxB	-1.79123	9.07e-17	9.54e-16	154.901	45.865		ybdJ	-2.34299	1.15e-15	1.28e-14	89.3196	14.9425
pfkB	-1.20463	2.8e-08	1.23e-07	108.951	48.7861		ybdO	-2.30959	9.03e-05	0.000267776	5.35034	0.909092
pflA	-1.0621	5.59e-06	1.77e-05	395.13	196.401		ybfM	-1.59293	4.92e-17	6.11e-16	51.3556	14.6085
pgl	-1.49525	7.62e-12	4.89e-11	293.106	106.342		ybgE	-2.40984	1.18e-38	5.45e-37	403.744	65.0264
phnO	-1.39259	0.000908191	0.00202233	8.69166	3.39206		ybiP	-2.14035	9.08e-26	2.1e-24	87.2013	17.0183
phnP	-1.40432	0.00240276	0.00489546	5.20064	2.01015		ybjC	-2.56088	1.03e-29	2.99e-28	466.779	67.856
phoH	-1.52073	0.00258171	0.00522898	44.0093	16.2179		ybjK	-1.14994	9.25e-06	3.18e-05	45.397	17.534
phr	-1.56706	3.57e-11	2.14e-10	192.253	67.5053		ybjN	-1.29323	8.64e-13	7.05e-12	230.319	80.7024
pmrD	-1.50891	7.78e-09	3.65e-08	333.123	122.279		ycaR	-1.01815	2.7e-05	8.67e-05	140.678	59.4628
potF	-1.68099	7.36e-12	4.74e-11	92.9739	30.0945		ycbG	-1.46862	1.49e-18	2.13e-17	455.68	141.415
potG	-1.54962	7.24e-09	3.41e-08	19.8288	7.00179		ycbW	-1.74326	8.74e-27	2.11e-25	463.763	118.872
potH	-1.17077	2.91e-05	8.13e-05	14.2491	6.48994		ycdT	-1.30323	1.35e-13	1.19e-12	92.3529	32.0483
poxB	-3.29312	2.91e-49	1.61e-47	281.624	29.5882		ycfP	-2.17665	2.36e-42	1.27e-40	1534.3	290.627
ppiC	-2.34235	9.32e-21	1.4e-19	393.725	80.307		ycgE	-1.72931	4.88e-17	6.08e-16	274.672	71.0824
prfH	-1.55964	0.000182634	0.000452822	5.07009	1.78407		ycgF	-1.94172	1.87e-27	4.86e-26	146.347	32.6639
prlC	-1.37561	1.15e-10	6.53e-10	188.616	74.9663		ychE	-1.26753	3.16e-08	1.56e-07	62.3941	22.2083
prpE	-1.08393	0.000770694	0.00174321	2.58236	1.24539		yciE	-3.10442	2.36e-16	2.78e-15	117.384	11.6817
prpR	-3.21344	6.02e-17	6.38e-16	18.2806	2.05758		yciF	-3.85785	3.08e-23	6.28e-22	159.239	9.39051
psiF	-2.22123	2.49e-20	3.52e-19	361.754	80.6977		yciI	-1.83115	4.01e-14	3.69e-13	143.104	34.2791
ptsA	-1.06925	0.00430145	0.00839004	3.3137	1.62095		yciT	-1.44902	8.24e-12	6.07e-11	79.0151	24.794
putA	-1.18186	0.00334398	0.00664724	11.805	5.43151		yciZ	-1.00017	4.65e-06	1.7e-05	205.487	88.0726
qor	-1.35162	6.16e-10	3.29e-09	307.663	124.346		ydbK	-1.92361	1.01e-30	3.11e-29	151.531	34.2895
qseB	-1.85215	1.62e-12	1.13e-11	40.7576	11.6026		ydch	-1.28682	2.03e-13	1.74e-12	35119.6	12280.9
qseC	-1.04628	1.12e-05	3.36e-05	25.4622	12.7134		ydcI	-1.63164	2.21e-10	1.42e-09	186.667	51.3676
rbbA	-2.15862	1.29e-18	1.59e-17	26.9714	6.19728		ydcR	-4.34736	1.61e-77	2.63e-75	479.922	20.3103
rbsA	-3.84695	2.38e-38	8.57e-37	477.948	34.6875		ydcS	-1.66274	2.94e-11	2.04e-10	49.6193	13.4661
rbsB	-1.99419	2.89e-11	1.74e-10	1950.75	516.102		ydcU	-1.77033	7.38e-05	0.00022159	10.8761	2.72171
rbsC	-2.7596	1.08e-17	1.23e-16	591.934	92.1949		ydcV	-1.68521	1.31e-09	7.53e-09	28.609	7.5808
rbsD	-3.58853	6.83e-26	1.38e-24	4944.73	430.663		yddM	-3.67133	2.7e-64	2.81e-62	545.347	36.5452
rbsK	-2.00975	8.4e-14	6.71e-13	362.158	94.0814		ydeM	-1.1037	0.000910035	0.00219137	9.51552	3.78751
rcsA	-2.14508	6.19e-05	0.000164441	84.1792	19.3498		ydeP	-1.08068	2.65e-07	1.16e-06	29.9086	12.1433
rhaR	-1.12291	0.00102991	0.00226964	13.4919	6.40582		ydeQ	-1.52316	4.03e-06	1.48e-05	14.0703	4.15811
rihA	-1.54682	3.45e-08	1.48e-07	139.713	49.8093		ydeR	-1.32287	0.000364855	0.000952123	31.1202	10.7114
rluA	-2.27465	2.25e-16	2.29e-15	64.6356	13.6841		ydes	-2.30862	3.16e-08	1.56e-07	23.4762	4.04777
rluF	-1.5886	1.2e-11	7.55e-11	74.8921	25.6445		ydhI	-1.11524	5.26e-07	2.21e-06	166.205	65.7218
rob	-1.21135	5.03e-06	1.61e-05	309.588	137.95		ydhJ	-1.16474	7.87e-11	5.26e-10	158.885	60.5999
rof	-1.80034	7.15e-13	5.19e-12	98.9408	29.2478		ydhO	-1.64067	1.12e-20	1.86e-19	143.055	39.3434
rpoE	-1.57683	3.66e-12	2.45e-11	6845.97	2380.98		ydhP	-1.00159	3.38e-08	1.66e-07	95.9441	41.2139
rseA	-1.23371	1.74e-07	6.79e-07	1582.04	689.203		ydhU	-2.40333	1.03e-37	4.73e-36	170.089	27.605
rseC	-1.34728	6.45e-09	3.06e-08	181.662	73.3285		ydhV	-1.78878	2.72e-27	6.9e-26	106.979	26.5586
rssB	-1.33653	1.08e-09	5.63e-09	171.747	69.6691		ydhW	-1.2517	1.52e-08	7.73e-08	65.6072	23.6085
rtcA	-1.06236	0.000115259	0.000295163	11.4483	5.6615		ydhX	-1.84645	4.23e-17	5.29e-16	80.5803	19.1998
rutR	-1.14578	3.62e-07	1.35e-06	95.719	44.8166		ydhy	-2.59693	1.64e-40	8.15e-39	211.231	29.9472
ruvA	-1.96262	1.38e-19	1.83e-18	195.669	51.7391		ydiH	-1.17189	1.16e-09	6.73e-09	448.807	170.525
ruvB	-1.76093	3.56e-16	3.57e-15	95.8655	29.0748		ydjL	-1.07163	3.3e-06	1.23e-05	43.3359	17.6909
sapF	-1.09752	2.84e-05	7.95e-05	24.3813	11.7581		ydjX	-1.28206	0.00129046	0.00303707	21.8367	7.76699
sbmC	-1.64641	1.03e-13	8.11e-13	611.969	202.63		ydjY	-1.12689	8.03e-08	3.71e-07	82.979	32.5237
sdhA	-1.63733	5.31e-12	3.5e-11	121.7	40.5824		yeac	-1.18245	4.94e-12	3.76e-11	1137.5	428.797
sdhB	-1.45659	9.54e-07	3.37e-06	105.818	40.0083		yebK	-1.24346	3.54e-09	1.91e-08	88.1663	31.9072
sdhD	-1.51596	1.77e-08	7.98e-08	72.0205	26.0306		yebN	-1.00415	1.37e-05	4.59e-05	46.4372	19.8578
sfsA	-1.84012	7.26e-16	7.04e-15	983.999	284.894		yecR	-2.15458	3.37e-07	1.46e-06	31.6065	5.98582
skp	-1.00716	1.57e-06	5.32e-06	6089.11	3126.32		yedF	-1.09772	0.00286526	0.00626193	42.7896	17.0474
slp	-1.80712	1.54e-12	1.08e-11	2965.48	868.755		yedV	-1.09674	7.77e-10	4.66e-09	54.5719	21.8829
slyX	-1.09259	0.00110664	0.00242937	88.6798	43.3394		yedW	-1.01136	3.88e-09	2.08e-08	208.061	88.6769
sodC	-2.42241	8.01e-22	1.27e-20	107.519	20.7319		yegX	-2.61176	2.97e-32	9.99e-31	89.0421	12.4739
sohA	-1.13154	2.23e-07	8.56e-07	243.596	115		yehU	-1.29288	2.03e-15	2.17e-14	142.322	49.6946
sohB	-1.38818	2.01e-10	1.13e-09	1006.55	398.643		yeiA	-1.23629	7.5e-15	7.63e-14	303.241	110.629
spf	-1.51455	3.4e-05	9.39e-05	501.27	182.745		yeiT	-1.4455	1.52e-17	1.96e-16	188.511	59.2465
sra	-1.3213	1.24e-08	5.69e-08	1054.24	439.333		yejL	-1.45796	3.98e-08	1.92e-07	116.619	36.2199
stpA	-1.66427	0.000373338	0.000887163	15.2935	4.97638		yfaW	-1.18662	0.00136934	0.00321166	22.6531	8.63661
sufA	-4.12723	2.04e-52	1.23e-50	310.038	18.2726		yfbQ	-1.43815	6.99e-14	6.29e-13	126.635	39.8238
sufB	-4.07276	1.75e-57	1.43e-55	343.396	20.9414		yfeK	-1.87903	9.13e-12	6.66e-11	90.0497	20.9443
sufC	-2.93533	3.34e-29	7.73e-28	158.771	21.3828		yfeR	-1.0028	3.43e-07	1.48e-06	79.0547	33.9246
sufD	-3.29565	1.27e-33	3.66e-32	153.795	16.0587		yfex	-1.16667	9.77e-13	7.94e-12	495.196	189.385
sufE	-2.70465	5.69e-25	1.08e-23	180.596	28.4279		yfiB	-1.11765	3.67e-08	1.78e-07	158.233	62.424
sufS	-3.19903	2.67e-35	8.73e-34	159.036	17.7462		yfiQ	-1.24747	1.26e-15	1.38e-14	662.75	239.316
talA	-2.81465	4.35e-34	1.3e-32	309.289	45.27		yfiR	-1.35227	1.43e-12	1.14e-11	173.695	58.1999
tam	-1.85235	4.51e-11	2.68e-10	48.4633	13.7329		yfjF	-1.31804	6.21e-14	5.6e-13	318.195	109.49
tauA	-2.01447	0.00171193	0.00361233	1.92221	0.492488		yfjG	-1.71906	3.8e-22	7.15e-21	395.138	103.356
thiG	-1.72548	0.000457511	0.00107305	2.41715	0.721806		ygaH	-2.02663	4.24e-08	2.04e-07	52.1581	10.9785
thrA	-1.5678	9.59e-08	3.89e-07	80.8836	28.343		ygaP	-1.20924	1.7e-07	7.61e-07	181.043	67.0918
tktB	-2.76787	6.22e-33	1.73e-31	276.236	41.7613		ygaV	-2.05233	6.44e-08	3.01e-07	53.8068	11.0289
tnaA	-5.21664	7.56e-55	4.98e-53	30.1076	0.827147		ygaZ	-1.33655	2.55e-13	2.17e-12	127.519	43.3565
tnaB	-1.96533	3.57e-06	1.16e-05	3.19751	0.818729		ygbi	-1.14007	2.69e-13	2.27e-12	287.718	112.015
torY	-2.9186	7.73e-11	4.51e-10	4.52542	0.620352		ygcE	-1.10505	7.98e-07	3.28e-06	22.6356	9.0121
torZ	-2.0153	2.04e-15	1.89e-14	18.139	4.63183		ygcN	-1.7787	6.89e-19	1.02e-17	60.0694	15.0343
treA	-1.19068	1.46e-06	4.99e-06	28.6599	13.0143		ygcO	-2.88342	0.000423708	0.0010924	12.6931	1.3482
treF	-1.15474	2.2e-07	8.46e-07	64.327	29.7613		ygeV	-1.30451	1.72e-14	1.66e-13	493.972	171.354
truA	-1.4364	1.75e-08	7.9e-08	95.0663	35.9337		ygeW	-1.28138	1.79e-09	1e-08	220.518	77.3981
trxA	-1.12646	2.21e-07	8.51e-07	758.601	359.508		ygfJ	-3.47812	6.91e-42	3.64e-40	223.911	17.048
ttcA	-1.08678	1.19e-06	4.13e-06	62.2121	30.166		ygfK	-2.16047	1.32e-32	4.57e-31	62.149	11.955
ttdA	-1.52346	0.00360759	0.00714228	2.11552	0.728837		ygfM	-1.16749	1.39e-08	7.07e-08	137.803	52.5342
ttdR	-1.00489	9.16e-06	2.78e-05	61.2389	31.4217		ygfO	-1.384	1.91e-12	1.5e-11	81.3208	26.8111
tyrA	-1.62108	2.02e-13	1.53e-12	97.5244	32.6668		ygfQ	-1.46928	2.29e-14	2.17e-13	83.6626	25.8725
ubiF	-1.72118	3.86e-10	2.1e-09	106.845	33.381		yggC	-1.27877	8.25e-12	6.07e-11	121.256	42.862
ucpA	-1.25497	3.92e-06	1.26e-05	629.86	276.05		yggD	-1.34293	3.46e-12	2.68e-11	221.785	74.9956
ugpB	-1.53077	0.000117463	0.000300358	38.5785	14.0762		yggG	-1.779	6.46e-27	1.58e-25	647.367	162.145
ugpE	-1.14679	0.00387116	0.00761573	5.21048	2.38143		yggM	-1.13161	2.22e-07	9.78e-07	75.1216	29.4311
ugpQ	-1.03042	5.51e-05	0.000147558	42.2572	21.1855		yggP	-3.19374	4.1e-37	1.78e-35	48.4505	4.53129
ulad	-1.16419	0.000141293	0.000356674	10.7155	4.92441		yghZ	-1.59742	7.47e-23	1.47e-21	351.991	99.6951
umuC	-3.17962	1.62e-39	6.16e-38	82.0743	9.31329		ygiS	-2.78573	4.82e-46	3.12e-44	153.935	19.1766
umuD	-3.10672	2.46e-29	5.73e-28	103.856	12.4019		ygiZ	-4.40559	3.93e-85	7.49e-83	465.153	18.7502
usg	-1.28328	4.89e-08	2.06e-07	49.1555	20.7445		ygjP	-1.50734	2.58e-09	1.42e-08	95.4751	28.8249
uspB	-2.97853	1.77e-24	3.29e-23	201.738	26.4915		yhbW	-2.06762	9.33e-19	1.35e-17	47.4967	9.6725
uspD	-1.61345	1.02e-13	8.01e-13	1286.68	435.09		yhdU	-1.53618	2.9e-05	9.26e-05	72.3373	21.2026
uspF	-1.42968	1.03e-06	3.62e-06	379.091	148.223		yhdV	-3.64805	3.92e-14	3.61e-13	84.5758	5.68215
wech	-2.6189	2.7e-07	1.02e-06	59.3242	9.86436		yhfA	-3.35611	4.75e-71	5.82e-69	999.846	83.8937
wrbA	-1.90116	1.92e-17	2.14e-16	2703.71	744.326		yhfL	-2.04063	0.000203658	0.000559536	26.2926	5.37162
wzb	-8.08999	5.82e-85	9.5e-83	293.393	1.07376		yhfS	-1.28421	2.82e-08	1.4e-07	33.7666	11.9216
yaaA	-1.13712	1.03e-06	3.61e-06	69.2229	32.4762		yhfU	-1.9341	8.96e-09	4.65e-08	48.4985	10.8212
yaeJ	-1.16289	1.47e-06	5.02e-06	250.528	115.788		yhfW	-1.1267	9.86e-05	0.000288982	35.1224	13.9293
yaeP	-1.55478	1.49e-10	8.44e-10	685.225	242.933		yhfX	-1.97968	1.54e-24	3.27e-23	86.1173	18.7139
yaeR	-2.37214	7.56e-15	6.53e-14	81.7563	16.0484		yhfY	-1.63131	6.86e-18	9.19e-17	775.125	214.558
yafD	-1.17053	7.85e-09	3.67e-08	341.947	156.523		yhfZ	-1.01402	2.61e-10	1.66e-09	1191.48	505.941
yafJ	-1.05148	1.45e-05	4.26e-05	40.4047	20.036		yhgA	-1.57284	1.43e-11	1.03e-10	75.5168	21.7546
yafL	-1.87026	5.37e-08	2.24e-07	8.56108	2.36894		yhhJ	-1.35269	3.73e-10	2.33e-09	44.9627	15.1414
yahA	-1.88661	4.66e-15	4.09e-14	56.2286	15.7344		yhiP	-2.89228	2.53e-61	2.41e-59	433.593	50.0286
yahB	-1.9843	1.04e-11	6.62e-11	17.044	4.42965		yhjA	-1.27766	5.81e-13	4.8e-12	181	64.1829
yahC	-1.6354	4.22e-05	0.000115054	7.2308	2.35528		yicO	-2.99574	3.53e-16	4.12e-15	47.8425	5.20621
yahD	-1.53226	1.37e-08	6.25e-08	27.9204	9.95963		yidE	-2.26462	5.38e-35	2.12e-33	354.536	63.3085
yahE	-1.99959	1.21e-05	3.6e-05	3.26219	0.828589		yidF	-1.75047	2.56e-14	2.42e-13	95.2183	24.2625
yahK	-2.03662	4.72e-20	6.47e-19	119.515	29.9902		yidG	-1.09039	0.000688408	0.00170069	47.9724	19.3307
yahO	-2.06711	5.37e-15	4.69e-14	1690.44	419.003		yidH	-1.8647	1.75e-10	1.13e-09	77.161	18.1538
yaiA	-2.29078	2.27e-23	4.08e-22	921.861	195.143		yieE	-1.09934	2.82e-09	1.54e-08	207.67	83.1713
yaiY	-4.5602	7.99e-20	1.07e-18	121.684	5.15295		yigI	-1.13509	5.34e-05	0.00016401	62.8854	24.5957
yaiZ	-1.96108	1.65e-11	1.02e-10	344.076	91.8732		yigl	-1.23133	7.31e-15	7.49e-14	280.033	102.396
yajI	-2.04517	3.89e-09	1.91e-08	182.392	45.0949		yihA	-1.13861	1.23e-09	7.1e-09	410.419	160.703
yajO	-1.50457	8.51e-10	4.51e-09	175.733	64.3186		yihF	-1.04262	4.09e-06	1.5e-05	38.8312	16.2701
ybaJ	-1.68789	2.91e-09	1.45e-08	422.046	137.287		yiiX	-1.09986	3.23e-08	1.59e-07	122.261	49.1071
ybaS	-4.05265	2.3e-45	1.1e-43	1430.89	88.5801		yjdF	-1.08062	0.00478874	0.0100802	23.8957	9.73172
ybaT	-3.6175	8.91e-47	4.43e-45	345.202	28.8807		yjeM	-1.82349	2.7e-15	2.85e-14	36.7538	8.8857
ybaY	-2.91709	6.9e-30	1.65e-28	137.588	18.63		yjfN	-1.05047	2.77e-10	1.76e-09	613.192	253.324
ybbP	-1.20162	3.15e-07	1.19e-06	28.9677	12.8896		yjfO	-1.08642	7.58e-12	5.61e-11	3441.29	1386.92
ybdD	-1.37757	0.000926802	0.00205696	170.238	68.8148		yjiA	-1.15694	0.00333678	0.00720972	50.0416	19.1772
ybdH	-2.20662	1.3e-15	1.23e-14	38.9437	8.76946		yjiJ	-1.18001	0.000700155	0.00172598	13.1581	4.9951
ybdJ	-2.02612	6.17e-06	1.93e-05	18.6333	4.57901		yjiK	-1.39296	7.57e-08	3.5e-07	35.1896	11.5109
ybdK	-2.21644	9.2e-18	1.06e-16	75.299	16.7763		yjiL	-2.18793	5.09e-18	6.87e-17	52.6612	9.88215
ybdL	-1.1438	2.94e-05	8.21e-05	25.6517	12.0283		yjiM	-2.18695	1.41e-35	5.81e-34	204.828	38.606
ybel	-2.22038	1.44e-09	7.46e-09	2739.2	618.979		yjiX	-2.96222	4.99e-10	3.05e-09	160.911	17.3841
ybeM	-1.23394	6.33e-06	1.98e-05	41.0453	17.8694		yjiY	-5.10645	9.5e-36	3.97e-34	226.46	5.64416
ybfA	-1.4247	0.000148296	0.000372635	449.394	175.581		yjjM	-6.06233	1.14e-111	4.33e-109	239.746	3.03098
ybgS	-3.12287	2.22e-42	9.3e-41	1229.2	146.466		yjjN	-1.10519	0.00261799	0.00576193	16.1539	6.48522
ybhB	-2.47821	6.36e-14	5.13e-13	49.9304	9.181		yjjP	-2.16113	2.3e-16	2.73e-15	46.59	8.93597
ybhF	-1.26459	5.84e-08	2.43e-07	63.3496	26.9399		ymcE	-1.81456	1.34e-05	4.49e-05	429.394	105.466
ybhG	-1.16406	1.19e-07	4.72e-07	82.3215	37.7405		ynfD	-1.34284	2.5e-06	9.55e-06	66.7278	22.5786
ybhN	-2.14537	7.31e-10	3.89e-09	10.394	2.40587		ynfL	-2.00602	7.85e-23	1.53e-21	83.3439	17.8063
ybhO	-3.44013	9.01e-30	2.15e-28	38.0757	3.57715		yoae	-1.75873	9.69e-15	9.77e-14	87.4538	22.164
ybhP	-2.84552	1.69e-18	2.05e-17	37.2182	5.27506		yobF	-1.46887	3.74e-17	4.7e-16	7465.38	2299.51
ybhQ	-2.05286	1.65e-11	1.02e-10	901.169	227.135		yohN	-1.08027	1.91e-07	8.47e-07	174.197	70.7788
ybhS	-1.31325	7.7e-08	3.16e-07	32.6878	13.4931		yphC	-1.1963	3.82e-05	0.000120271	18.7613	7.0223
ybiI	-1.39707	1.89e-05	5.45e-05	178.249	71.0825		yphE	-1.19793	0.00212564	0.00478269	9.03041	3.38842
ybiO	-1.55215	4.62e-07	1.7e-06	12.6422	4.4161		yqeC	-2.22317	1.27e-33	4.63e-32	246.995	45.2495
ybiX	-1.06556	0.00228352	0.00468592	8.2694	4.00957		yqgB	-2.44742	1.55e-30	4.69e-29	534.107	83.6202
ybjP	-1.17267	1.04e-06	3.63e-06	69.629	31.8757		yqhA	-1.46397	1.05e-15	1.18e-14	257.835	80.0395
ybjQ	-1.73473	1.24e-13	9.67e-13	483.255	150.804		yqiA	-1.26694	1.19e-12	9.58e-12	340.235	121.421
ybjR	-1.16729	5.2e-08	2.18e-07	94.4489	43.3565		yqjF	-1.40289	1.48e-14	1.45e-13	335.924	108.723
ycaP	-1.90537	1.99e-14	1.67e-13	233.802	63.779		yrhB	-2.3516	1.01e-06	4.09e-06	30.5368	5.08956
ycbC	-1.06227	0.000125905	0.000320307	26.6014	13.1462		ytfQ	-1.71417	1.21e-16	1.46e-15	272.469	70.9379
ycbW	-1.22097	5.01e-09	2.39e-08	243.83	107.892		ytfR	-1.67211	6.6e-12	4.95e-11	50.1546	13.5918
yccJ	-2.13984	5.47e-22	8.77e-21	3686.21	863.858		zntA	-1.24076	2.26e-11	1.61e-10	39.8453	14.4517
yccU	-1.50377	2.66e-10	1.46e-09	235.357	86.2779		zraS	-1.55487	7.63e-19	1.12e-17	146.874	42.8679
ycdT	-2.28161	3.38e-24	6.21e-23	94.5085	20.1493		zupT	-1.71749	2.11e-21	3.82e-20	123.233	32.0956
yceB	-1.16172	0.000180612	0.000449108	184.348	83.8496
ycfJ	-4.64763	2.78e-23	4.96e-22	476.048	19.3143
ycfP	-1.33062	9.64e-08	3.9e-07	1023.08	420.296
ycgB	-2.52958	7.53e-19	9.46e-18	359.053	64.843
ycgF	-1.19492	1.43e-06	4.9e-06	36.509	16.4533
ychH	-1.9211	1.59e-05	4.65e-05	564.888	158.277
yciF	-1.11623	0.00824462	0.0151279	8.18103	3.91786
yciK	-1.05372	1.44e-05	4.24e-05	64.4672	32.0727
yciN	-1.17358	8.42e-08	3.42e-07	983.32	454.03
ycjF	-1.18893	2.92e-07	1.1e-06	51.559	23.262
ycjN	-1.43002	0.00950317	0.0172597	1.16435	0.434847
ycjQ	-1.1583	0.00079836	0.00179985	4.01871	1.8368
ycjS	-2.16517	4.41e-09	2.14e-08	4.49472	1.02667
ycjV	-2.62026	5.99e-10	3.21e-09	5.26317	0.868953
ycjX	-2.47612	1.77e-26	3.7e-25	100.62	18.6759
ydcA	-1.71886	2.01e-11	1.23e-10	343.109	107.673
ydch	-1.39675	0.00213421	0.00440855	6358.71	2578.03
ydcI	-2.44205	3.47e-21	5.33e-20	101.712	19.4614
ydcJ	-1.84555	2.46e-08	1.09e-07	28.5182	8.27697
ydcK	-2.3429	3.41e-21	5.26e-20	57.6929	11.7418
ydcS	-3.01822	3.24e-14	2.68e-13	32.2408	4.14413
ydcT	-2.42328	3.29e-10	1.8e-09	7.32538	1.38937
ydcU	-2.29173	5.27e-06	1.67e-05	4.19643	0.863942
ydcV	-2.41542	1.2e-07	4.74e-07	14.4944	2.80399
yddH	-1.22512	0.00141688	0.00305565	7.61128	3.39296
yddM	-2.2638	1.08e-16	1.13e-15	63.0833	13.4548
ydeM	-1.20168	0.0202449	0.0343662	3.11465	1.37353
ydfG	-1.50396	1.69e-12	1.18e-11	288.26	104.48
ydgA	-1.8902	3.5e-17	3.81e-16	1931.75	539.455
ydgJ	-1.03169	9.36e-07	3.31e-06	163.827	82.5969
ydhA	-1.52242	3.65e-05	0.000100449	115.88	40.9421
ydhF	-1.83642	5.79e-17	6.17e-16	152.87	43.9838
ydhR	-2.81196	2.95e-34	8.94e-33	740.22	109.243
ydhS	-3.08982	1.59e-41	6.41e-40	80.5299	9.75043
ydhU	-2.24099	1.4e-20	2.04e-19	120.865	26.2893
ydhX	-1.31131	1.24e-07	4.93e-07	61.4713	25.5624
ydiJ	-1.3312	1.05e-10	6.01e-10	101.471	41.5657
ydiZ	-1.3125	2.11e-07	8.16e-07	2851.52	1195.47
ydjA	-1.41415	1.44e-08	6.54e-08	195.451	76.0847
ydjX	-1.96699	4.43e-08	1.88e-07	7.13928	1.85203
ydjY	-2.11036	8.99e-14	7.13e-13	39.6061	9.47316
ydjZ	-2.08268	2.89e-09	1.44e-08	8.75942	2.1001
yeaG	-2.22333	9.81e-18	1.12e-16	485.256	108.091
yeaH	-2.20593	1.63e-15	1.53e-14	181.263	40.8795
yeaI	-2.18907	2.19e-11	1.33e-10	108.107	24.1233
yeaK	-1.08914	1.19e-06	4.11e-06	109.854	53.2261
yeaO	-1.30686	3.63e-08	1.56e-07	86.6529	36.1015
yeaQ	-2.01844	1.25e-11	7.85e-11	11846.2	3049.02
yebV	-2.10691	1.17e-15	1.11e-14	231.859	55.5722
yecD	-2.10736	9.33e-16	8.94e-15	82.9289	19.8625
yecR	-2.47365	4.97e-12	3.29e-11	26.7359	4.95941
yedE	-3.19526	4.59e-35	1.46e-33	85.5008	9.59229
yedF	-2.75522	8.32e-13	6.01e-12	26.8306	4.029
yedV	-1.13453	2.45e-06	8.12e-06	31.4269	14.8396
yeeO	-1.59921	9.19e-12	5.86e-11	35.8813	12.2522
yeeY	-1.03182	5.61e-05	0.000150049	62.6791	31.8463
yeeZ	-1.00612	2.74e-06	9.02e-06	356.507	183.954
yegP	-1.85664	8.28e-11	4.79e-10	581.184	165.873
yegR	-1.47432	4.65e-08	1.96e-07	37.2624	13.808
yegS	-1.41475	5.49e-07	1.99e-06	209.922	80.1419
yegX	-3.81821	1.35e-37	4.72e-36	61.7259	4.51757
yehD	-1.27932	0.00231697	0.00474605	20.0216	8.51155
yehW	-2.07755	8.4e-15	7.24e-14	25.1371	6.11988
yehX	-1.20442	1.53e-05	4.48e-05	27.2283	12.069
yehy	-1.3596	9.45e-06	2.86e-05	13.3001	5.30397
yeiA	-3.32321	3.76e-13	2.79e-12	292.118	30.7341
yeiT	-3.10519	1.68e-10	9.48e-10	202.616	24.7775
yfaU	-1.57079	4.42e-08	1.88e-07	13.5164	4.68932
yfaW	-1.06784	0.019544	0.0332588	1.76837	0.840166
yfcG	-1.42647	5.26e-07	1.92e-06	18.9836	7.25711
yfdC	-2.99709	7.15e-21	1.07e-19	105.226	13.4916
yfdE	-1.11587	0.00203808	0.00423293	3.56684	1.7056
yfdY	-1.71708	3.06e-08	1.33e-07	487.297	155.746
yfeK	-4.08994	2.11e-27	4.67e-26	55.2595	3.27455
yfiL	-1.11906	1.5e-05	4.4e-05	86.7328	41.3231
yfiQ	-1.1023	4.12e-06	1.32e-05	192.911	93.3638
ygac	-3.45796	2.56e-17	2.82e-16	260.076	23.9916
ygaF	-2.69913	1.53e-22	2.54e-21	59.6072	9.45764
ygaM	-3.58102	3.82e-28	8.68e-27	2069.27	180.225
ygaP	-1.56113	1.57e-09	8.05e-09	50.5254	17.6666
ygaU	-3.77706	7.16e-59	6.14e-57	2635.89	199.203
ygaW	-1.37233	2.12e-06	7.1e-06	94.6051	37.322
ygbi	-1.10064	4.13e-06	1.33e-05	49.2148	23.753
ygcE	-2.1563	8.6e-14	6.85e-13	9.63795	2.22849
ygcN	-1.55466	4.2e-09	2.04e-08	20.4255	7.16247
ygcO	-4.57876	1.73e-07	6.76e-07	5.87891	0.179572
ygdI	-4.35669	3.33e-65	3.46e-63	3505.75	177.671
ygdR	-3.52501	1.68e-41	6.71e-40	3556.3	319.338
ygeV	-1.47876	2.66e-06	8.75e-06	108.728	40.8404
ygfJ	-1.57074	0.00164317	0.00349047	9.5686	3.33727
yggC	-1.51615	1.28e-09	6.65e-09	67.6538	24.197
yggD	-1.15794	1.36e-07	5.36e-07	120.74	55.7246
yggG	-3.27192	1.74e-43	7.85e-42	474.427	50.3335
yggP	-1.07731	0.00961523	0.0174448	3.92915	1.9014
yggR	-2.17514	3.18e-14	2.64e-13	13.8251	3.15285
yghA	-3.77001	4.35e-42	1.78e-40	228.016	17.0857
yghD	-2.11164	7.25e-09	3.41e-08	10.7612	2.55937
yghU	-1.37964	5.62e-10	3.02e-09	155.374	61.3547
yghZ	-1.53958	7.05e-06	2.18e-05	110.381	39.7048
ygiS	-3.81277	1.15e-56	8.75e-55	117.266	8.6051
ygiV	-2.01563	1.69e-14	1.43e-13	111.994	28.3238
ygiW	-3.6695	1.23e-59	1.08e-57	1187.27	96.4362
ygiZ	-4.79167	1.92e-52	1.18e-50	144.414	5.30442
ygjG	-1.71254	5.8e-12	3.79e-11	24.5355	7.71959
ygjP	-1.51262	1.81e-07	7.01e-07	31.4183	11.372
yhbW	-2.25152	5.22e-16	5.13e-15	35.7694	7.73954
yhch	-1.1828	5.18e-06	1.65e-05	33.9626	15.4
yhcO	-2.30161	5.15e-23	9.01e-22	861.091	181.218
yhdT	-1.65177	0.000141402	0.000356674	11.1895	3.61279
yhdU	-1.39217	0.00577893	0.0109851	9.98483	3.93581
yhdV	-4.76321	5.94e-30	1.44e-28	51.8679	1.85877
yhdW	-1.0073	0.000915127	0.002035	30.5961	15.9347
yheV	-1.28689	2.32e-07	8.87e-07	220.191	92.9983
yhfA	-1.97761	1.51e-19	2e-18	457.974	120.63
yhfL	-1.45216	0.00177693	0.0037358	12.7159	4.77489
yhfS	-1.27978	0.000232792	0.000572218	4.198	1.79228
yhgA	-2.18373	2.27e-11	1.38e-10	27.9636	6.36249
yhhA	-2.16697	6.74e-20	9.17e-19	468.401	108.811
yhhJ	-2.38231	8.8e-16	8.45e-15	38.2103	7.54841
yhhT	-2.34785	2.65e-22	4.3e-21	60.9682	12.356
yhhX	-1.06673	3.24e-06	1.06e-05	577.672	286
yhiP	-2.00916	5.28e-11	3.12e-10	192.642	50.0042
yhiQ	-3.02056	5.97e-26	1.21e-24	33.2382	4.20047
yhjA	-1.73564	3.74e-09	1.84e-08	140.659	43.9879
yhjD	-2.30235	2.12e-19	2.77e-18	31.5971	6.6057
yhjY	-1.8526	4.91e-14	3.99e-13	164.568	47.164
yiaA	-1.11771	3.7e-05	0.00010169	22.792	10.785
yiad	-1.59097	3.05e-07	1.15e-06	71.8876	24.3911
yiaG	-3.03898	3.19e-26	6.59e-25	1747.3	222.181
yibH	-1.9007	1.18e-12	8.45e-12	15.4587	4.24516
yibi	-1.26886	0.00119552	0.00260613	10.8061	4.55569
yicO	-1.25683	0.00200321	0.00416556	2.09582	0.892373
yidF	-2.14088	6.55e-12	4.25e-11	62.9372	14.8488
yidH	-2.15881	1.23e-16	1.28e-15	62.7978	14.4577
yieE	-1.14066	2.86e-07	1.08e-06	280.633	131.988
yifK	-2.46748	2.38e-25	4.61e-24	127.196	23.8493
yigI	-1.11598	1.41e-05	4.17e-05	37.9483	18.0081
yiiM	-1.94096	1.12e-15	1.06e-14	323.231	87.49
yiiS	-1.50018	2.79e-12	1.89e-11	3115.76	1143.52
yjbB	-1.05777	8.54e-06	2.6e-05	33.8534	16.8485
yjbF	-1.76103	0.00103899	0.00228818	3.57719	1.08948
yjbH	-1.24556	0.000911659	0.00202861	2.78007	1.21703
yjbJ	-4.60313	5.74e-81	8.56e-79	8940.56	380.797
yjbQ	-2.78842	2.6e-31	6.71e-30	2809.31	420.714
yjbR	-3.00768	5.3e-38	1.89e-36	997.29	127.945
yjcB	-1.9297	1.22e-12	8.69e-12	206.796	55.7744
yjdF	-1.19209	3.77e-06	1.22e-05	23.2471	10.4874
yjdI	-1.53943	4.81e-08	2.03e-07	2104.95	759.637
yjdJ	-1.79533	1.99e-12	1.36e-11	2902.44	874.414
yjdN	-1.43757	0.000185595	0.000459499	7.83505	2.98429
yjeI	-1.76692	3.49e-14	2.87e-13	913.597	276.494
yjeM	-1.61681	2.43e-10	1.35e-09	17.9766	6.02075
yjfN	-1.88464	1.41e-05	4.16e-05	136.913	38.9587
yjfO	-2.47443	1.14e-08	5.26e-08	1271.13	242.097
yjfY	-1.04703	0.000127318	0.000323147	46.0066	22.926
yjgB	-1.03883	7.71e-06	2.36e-05	399.222	201.349
yjgM	-1.34144	1.63e-07	6.38e-07	33.2774	13.5266
yjiA	-1.07063	0.0123324	0.0218316	37.5734	18.8601
yjiJ	-1.49936	0.000179596	0.000446904	2.66179	0.948914
yjiK	-1.76017	3.07e-08	1.33e-07	12.6736	3.84784
yjiL	-3.25717	4.02e-20	5.58e-19	35.0255	3.78968
yjiM	-4.03548	1.48e-56	1.08e-54	190.755	12.0382
yjiN	-2.01878	2.25e-17	2.5e-16	42.5709	10.8132
yjiP	-1.13021	2.73e-05	7.67e-05	119.713	57.1381
yjiX	-2.84567	2.08e-11	1.27e-10	255.676	37.7012
yjiY	-4.22102	2.94e-35	9.5e-34	280.889	15.7148
yjjM	-5.77038	4.86e-19	6.18e-18	80.8276	1.55773
yjjN	-4.38357	2.79e-34	8.54e-33	14.3547	0.685805
yjjP	-1.1956	0.00010011	0.000259665	9.9781	4.48079
yjjU	-2.48766	1.21e-17	1.37e-16	250.312	45.3635
yjjV	-2.33393	1.31e-16	1.35e-15	196.839	39.6883
ylaB	-1.92259	3.24e-17	3.54e-16	75.4298	20.6498
yliJ	-2.09425	1.59e-20	2.3e-19	433.75	105.165
ymcE	-2.03879	2.22e-12	1.51e-11	112.911	28.1607
ymdB	-1.22783	1.19e-07	4.71e-07	111.727	49.3368
ymgE	-2.33415	1.17e-09	6.08e-09	66.086	13.5249
yneI	-1.01635	1.54e-05	4.5e-05	53.5391	27.0627
ynfD	-2.38711	1.58e-13	1.22e-12	30.6284	5.94999
ynhG	-2.48935	1.92e-22	3.16e-21	443.751	82.2291
ynjA	-1.06607	6.38e-05	0.000169333	21.1191	10.367
ynjE	-2.16028	3.95e-17	4.29e-16	108.722	25.0516
yoaB	-1.01039	4.76e-05	0.000129123	373.505	192.888
yobF	-1.55588	2.56e-12	1.74e-11	23512	8234.34
yodC	-2.32216	4.22e-20	5.81e-19	1892.33	393.623
yodD	-1.95468	1.59e-09	8.13e-09	166.118	44.7399
yohC	-1.58035	2.59e-07	9.84e-07	44.5018	15.3159
yohF	-3.09111	5.3e-31	1.31e-29	58.3147	7.04715
yohJ	-1.62843	2.49e-07	9.49e-07	314.284	103.278
yohN	-3.23397	5.09e-27	1.09e-25	554.847	60.5795
ypfG	-2.27507	2.23e-09	1.12e-08	149.693	31.3621
ypfH	-1.39433	1.45e-09	7.47e-09	201.093	78.8546
ypfN	-1.15931	5.14e-06	1.64e-05	156.217	72.0456
yphA	-3.14306	2.54e-32	6.85e-31	96.7496	11.2647
yphC	-1.66814	2.67e-09	1.33e-08	13.2985	4.31985
yphD	-1.92001	0.000886117	0.00197561	1.42853	0.363658
yphF	-1.68018	1.87e-05	5.38e-05	4.03021	1.30635
yphH	-1.04961	1.05e-05	3.16e-05	17.5862	8.76074
yqae	-2.90037	1.8e-32	4.9e-31	644.453	89.4288
yqeB	-1.50786	0.000545907	0.00126481	40.9208	15.3217
yqeC	-3.72567	3.71e-18	4.37e-17	54.8527	4.32605
yqeF	-1.78641	4.57e-09	2.21e-08	49.4401	14.8896
yqhG	-1.01437	0.000197015	0.000485668	11.9752	6.13397
yqhH	-2.29218	0.000233877	0.000574474	6.25701	1.26499
yqjC	-1.64633	1.87e-15	1.74e-14	6926.69	2272.84
yqjD	-2.24821	1.31e-25	2.61e-24	3304.56	715.028
yqjE	-1.36354	6.74e-09	3.19e-08	444.06	175.807
yqjF	-1.33778	6.14e-08	2.55e-07	67.5647	27.5122
yqjG	-1.09609	7.07e-06	2.18e-05	33.3416	15.9801
yraQ	-1.15873	1.22e-06	4.21e-06	34.6015	15.9821
yraR	-1.11703	1.1e-06	3.82e-06	80.8909	38.4003
yrhB	-1.64085	0.00192716	0.00402205	6.88373	2.25541
ysgA	-1.4532	3.06e-08	1.33e-07	52.2364	19.7075
ytfK	-1.11816	6.15e-06	1.93e-05	1304.22	627.041
ytfQ	-2.17712	1.12e-08	5.2e-08	73.6866	17.1733
ytfR	-2.70563	4.02e-12	2.68e-11	11.2231	1.77576
ytfT	-1.74211	0.000692894	0.00157555	4.62101	1.42349
ytjB	-1.29188	1.73e-06	5.84e-06	32.8696	13.8558
zitB	-1.15134	4.65e-07	1.71e-06	44.8786	20.8372
zntR	-1.01961	4.46e-06	1.43e-05	193.315	98.9872
zupT	-1.10211	1.08e-06	3.76e-06	75.35	36.328
