# Supplementary material for: Identification of Candidate Adherent-Invasive E. coli Signature Transcripts by Genomic/Transcriptomic Analysis
Source: PLoS One. 2015 Jun 30;10(6):e0130902. doi: 10.1371/journal.pone.0130902 (PMC4509574; doi:10.1371/journal.pone.0130902)
Supplement: S2 File — Table A. Up-regulated GO-categories (FDR <0.05) in LF82 compared to HS cultures at 2h. Table B. Up-regulated GO-categories (FDR < 0.05) in LF82 compared to HS cultures at 24h. Table C. Down-regulated GO categories (FDR <0.05) in LF82 compared to HS cultures at 2h. Table D. Down-regulated GO categories (FDR <0.05) in LF82 compared to HS cultures at 2h. (XLSX) [file pone.0130902.s004.xlsx]

## Sheet: Table A
Supplementary Table A in S2 File. Upregulated GO functional categories (FDR <0.05) in LF82 compared to HS at 2h.
GO-ID	p-value	FDR	significant genes in pathway	function	Genes in test set
9238	6.2146e-09	3.3994e-06	8	enterobactin metabolic process	ENTE|ENTF|ENTC|ENTD|YBDZ|FES|ENTA|ENTB
9237	6.2146e-09	3.3994e-06	8	siderophore metabolic process	ENTE|ENTF|ENTC|ENTD|YBDZ|FES|ENTA|ENTB
9712	2.9114e-08	1.0612e-05	8	catechol-containing compound metabolic process	ENTE|ENTF|ENTC|ENTD|YBDZ|FES|ENTA|ENTB
19540	7.7603e-08	1.0612e-05	7	siderophore biosynthetic process from catechol	ENTE|ENTF|ENTC|ENTD|YBDZ|ENTA|ENTB
9239	7.7603e-08	1.0612e-05	7	enterobactin biosynthetic process	ENTE|ENTF|ENTC|ENTD|YBDZ|ENTA|ENTB
46189	7.7603e-08	1.0612e-05	7	phenol-containing compound biosynthetic process	ENTE|ENTF|ENTC|ENTD|YBDZ|ENTA|ENTB
19290	7.7603e-08	1.0612e-05	7	siderophore biosynthetic process	ENTE|ENTF|ENTC|ENTD|YBDZ|ENTA|ENTB
9713	7.7603e-08	1.0612e-05	7	catechol-containing compound biosynthetic process	ENTE|ENTF|ENTC|ENTD|YBDZ|ENTA|ENTB
18958	1.0002e-07	1.2159e-05	8	phenol-containing compound metabolic process	ENTE|ENTF|ENTC|ENTD|YBDZ|FES|ENTA|ENTB
44550	3.2746e-07	3.5824e-05	7	secondary metabolite biosynthetic process	ENTE|ENTF|ENTC|ENTD|YBDZ|ENTA|ENTB
6935	7.4371e-07	6.7801e-05	11	chemotaxis	MOTA|AER|CHEZ|CHEY|TSR|CHEW|CHEB|CHER|CHEA|TAR|MOTB
42330	7.4371e-07	6.7801e-05	11	taxis	MOTA|AER|CHEZ|CHEY|TSR|CHEW|CHEB|CHER|CHEA|TAR|MOTB
19748	3.0081e-06	0.00025314	8	secondary metabolic process	ENTE|ENTF|ENTC|ENTD|YBDZ|FES|ENTA|ENTB
19184	5.942e-06	0.00046433	7	nonribosomal peptide biosynthetic process	ENTE|ENTF|ENTC|ENTD|YBDZ|ENTA|ENTB
55065	1.8608e-05	0.0013572	13	metal ion homeostasis	NHAB|FHUF|YCDB|FEPB|FEOB|FEPA|YQJH|CUSF|FEPC|FES|CUSC|RCNA|CUSB
43043	2.2652e-05	0.0015489	7	peptide biosynthetic process	ENTE|ENTF|ENTC|ENTD|YBDZ|ENTA|ENTB
1901617	2.5593e-05	0.001647	9	organic hydroxy compound biosynthetic process	ENTE|ENTF|ENTC|ENTD|HCHA|YDIO|YBDZ|ENTA|ENTB
55076	4.5906e-05	0.0027901	12	transition metal ion homeostasis	FHUF|YCDB|FEPB|FEOB|FEPA|YQJH|CUSF|FEPC|FES|CUSC|RCNA|CUSB
43604	5.595e-05	0.0032215	10	amide biosynthetic process	ENTE|FABI|ENTF|PAND|ENTC|ENTD|PANB|YBDZ|ENTA|ENTB
55080	0.00011282	0.0056352	13	cation homeostasis	NHAB|FHUF|YCDB|FEPB|FEOB|FEPA|YQJH|CUSF|FEPC|FES|CUSC|RCNA|CUSB
10272	0.00013179	0.0056352	4	response to silver ion	CUSF|CUSC|CUSS|CUSB
60491	0.00013179	0.0056352	4	regulation of cell projection assembly	YDEH|FLHC|FLIT|FLHD
31344	0.00013179	0.0056352	4	regulation of cell projection organization	YDEH|FLHC|FLIT|FLHD
1902208	0.00013179	0.0056352	4	regulation of bacterial-type flagellum assembly	YDEH|FLHC|FLIT|FLHD
1902115	0.00013179	0.0056352	4	regulation of organelle assembly	YDEH|FLHC|FLIT|FLHD
50801	0.00013749	0.0056352	13	ion homeostasis	NHAB|FHUF|YCDB|FEPB|FEOB|FEPA|YQJH|CUSF|FEPC|FES|CUSC|RCNA|CUSB
7165	0.00013908	0.0056352	19	signal transduction	YEAJ|CADC|YDEH|NARX|CHEB|CUSS|CUSR|CHEA|TAR|AER|HELD|UHPB|CHEY|TSR|GMR|TORS|BAER|CHEW|NARL
44700	0.0001588	0.0059906	19	single organism signaling	YEAJ|CADC|YDEH|NARX|CHEB|CUSS|CUSR|CHEA|TAR|AER|HELD|UHPB|CHEY|TSR|GMR|TORS|BAER|CHEW|NARL
23052	0.0001588	0.0059906	19	signaling	YEAJ|CADC|YDEH|NARX|CHEB|CUSS|CUSR|CHEA|TAR|AER|HELD|UHPB|CHEY|TSR|GMR|TORS|BAER|CHEW|NARL
41	0.00018017	0.0065497	11	transition metal ion transport	YCDB|MODC|FEOB|FEPA|FEPC|FES|CUSC|RCNA|YDAN|CUSB|YCDO
40011	0.00018559	0.0065497	15	locomotion	OMPA|MOTA|FLGK|AER|CHEZ|CHEY|TSR|CHEW|YCGR|YHJH|CHEB|CHER|CHEA|TAR|MOTB
7154	0.00024207	0.0082759	25	cell communication	YEAJ|YDEH|CADC|UVRD|LEXA|TAUB|NARX|CHEB|CUSS|CUSR|CHEA|TAR|RECX|AER|HELD|UHPB|CHEY|TSR|GMR|TORS|BAER|CHEW|YHJX|NARL|PSIE
10038	0.00027671	0.0091734	10	response to metal ion	NHAB|YQJH|CUSF|CUSC|RCNA|CUSS|SODA|CUSR|CUSB|YCDO
48878	0.00028832	0.009277	13	chemical homeostasis	NHAB|FHUF|YCDB|FEPB|FEOB|FEPA|YQJH|CUSF|FEPC|FES|CUSC|RCNA|CUSB
6875	0.00049107	0.01535	7	cellular metal ion homeostasis	NHAB|FHUF|YCDB|YQJH|CUSF|CUSC|CUSB
42221	0.00050974	0.01549	38	response to chemical	HCHA|MDTQ|NARX|OMPF|CHEB|RCNA|CHEA|YCDO|FABI|NHAB|AER|CHEZ|CHEY|CHEW|YJGF|YQJH|MDTK|CHER|YRBA|YGGX|BCR|TSGA|EMRB|CUSS|CUSR|MOTB|TAR|MOTA|YBJG|TSR|TORS|AMPC|CUSF|PRIA|CUSC|TEHB|SODA|CUSB
6518	0.00062741	0.018551	8	peptide metabolic process	ENTE|ENTF|ENTC|SPPA|ENTD|YBDZ|ENTA|ENTB
10035	0.00065801	0.018817	13	response to inorganic substance	NHAB|TSGA|NARX|YQJH|CUSF|CUSC|RCNA|CUSS|SODA|TEHB|CUSR|CUSB|YCDO
9605	0.0006708	0.018817	19	response to external stimulus	YDFQ|UVRD|LEXA|TAUB|CHEB|CHEA|MOTB|TAR|RECX|MOTA|OMPA|AER|CHEZ|CHEY|TSR|CHEW|YHJX|PSIE|CHER
33043	0.00081962	0.02187	4	regulation of organelle organization	YDEH|FLHC|FLIT|FLHD
42777	0.00081962	0.02187	4	plasma membrane ATP synthesis coupled proton transport	ATPA|ATPD|ATPH|ATPG
46916	0.0012635	0.032014	6	cellular transition metal ion homeostasis	FHUF|YCDB|YQJH|CUSF|CUSC|CUSB
6578	0.0014631	0.032014	3	amino-acid betaine biosynthetic process	BETI|BETB|BETA
19695	0.0014631	0.032014	3	choline metabolic process	BETI|BETB|BETA
6270	0.0014631	0.032014	3	DNA replication initiation	PRIC|PRIA|PRIB
6268	0.0014631	0.032014	3	DNA unwinding involved in DNA replication	REP|UVRD|PRIA
31455	0.0014631	0.032014	3	glycine betaine metabolic process	BETI|BETB|BETA
31456	0.0014631	0.032014	3	glycine betaine biosynthetic process	BETI|BETB|BETA
15689	0.0014631	0.032014	3	molybdate ion transport	MODA|MODB|MODC
19285	0.0014631	0.032014	3	glycine betaine biosynthetic process from choline	BETI|BETB|BETA
15985	0.0015454	0.032513	4	energy coupled proton transport, down electrochemical gradient	ATPA|ATPD|ATPH|ATPG
15986	0.0015454	0.032513	4	ATP synthesis coupled proton transport	ATPA|ATPD|ATPH|ATPG
46688	0.0015881	0.032781	5	response to copper ion	CUSF|CUSC|CUSS|CUSR|CUSB
1901615	0.0016481	0.033389	17	organic hydroxy compound metabolic process	ENTE|ENTF|ENTC|ENTD|HCHA|YDIO|DHAL|FES|ENTA|ENTB|GLCD|BETI|GLPR|BETB|YBDZ|BETA|YDFI
43603	0.0017046	0.033906	11	cellular amide metabolic process	ENTE|FABI|ENTF|PAND|ENTC|SPPA|ENTD|PANB|YBDZ|ENTA|ENTB
9061	0.0018933	0.036986	9	anaerobic respiration	NIRB|FRDD|NIRD|TORC|FDNG|TORS|FDNI|FDNH|DMSC
6970	0.0020338	0.039035	8	response to osmotic stress	PROW|PROX|BETI|PROV|YNAI|BETB|BETA|YBDG
1990267	0.0023292	0.043933	6	response to transition metal nanoparticle	CUSF|CUSC|CUSS|CUSR|CUSB|YCDO
6754	0.0026229	0.048069	4	ATP biosynthetic process	ATPA|ATPD|ATPH|ATPG
30001	0.0026363	0.048069	15	metal ion transport	FEPA|FEOB|FEPC|FES|RCNA|YCDO|NHAB|KEFF|YCDB|MGTA|MODC|MDTK|CUSC|YDAN|CUSB

## Sheet: TableB
Supplementary Table B in S2 File. Upregulated GO functional categories (FDR <0.05) in LF82 compared to HS at 24h.
GO-ID	p-value	FDR	significant genes in pathway	function	Genes in test set
9238	3.4314e-06	0.0020245	7	enterobactin metabolic process	ENTE|ENTF|ENTC|YBDZ|ENTA|FES|ENTB
9237	3.4314e-06	0.0020245	7	siderophore metabolic process	ENTE|ENTF|ENTC|YBDZ|ENTA|FES|ENTB
71941	8.4235e-06	0.0026026	11	nitrogen cycle metabolic process	NIRB|GLNG|NIRD|GLNA|NARU|NIRC|NARX|NARY|NARZ|NARL|NARK
9712	1.043e-05	0.0026026	7	catechol-containing compound metabolic process	ENTE|ENTF|ENTC|YBDZ|ENTA|FES|ENTB
6071	1.3304e-05	0.0026026	9	glycerol metabolic process	GLPK|DHAR|GLPB|GLPA|GLPQ|GLPR|GLPT|GLPD|GLPC
1901615	1.7154e-05	0.0026026	26	organic hydroxy compound metabolic process	ENTE|ENTF|GLCF|ENTC|GLPB|GLPA|HCHA|YDIO|GLPD|GLPC|ENTA|FES|ENTB|GLCE|GLCD|GLPK|BETI|DHAR|FIXC|GLPQ|GLPR|BETB|GLPT|YBDZ|BETA|YDFI
18958	2.6161e-05	0.0026026	7	phenol-containing compound metabolic process	ENTE|ENTF|ENTC|YBDZ|ENTA|FES|ENTB
19540	2.6467e-05	0.0026026	6	siderophore biosynthetic process from catechol	ENTE|ENTF|ENTC|YBDZ|ENTA|ENTB
9239	2.6467e-05	0.0026026	6	enterobactin biosynthetic process	ENTE|ENTF|ENTC|YBDZ|ENTA|ENTB
46189	2.6467e-05	0.0026026	6	phenol-containing compound biosynthetic process	ENTE|ENTF|ENTC|YBDZ|ENTA|ENTB
19290	2.6467e-05	0.0026026	6	siderophore biosynthetic process	ENTE|ENTF|ENTC|YBDZ|ENTA|ENTB
9713	2.6467e-05	0.0026026	6	catechol-containing compound biosynthetic process	ENTE|ENTF|ENTC|YBDZ|ENTA|ENTB
41	5.4953e-05	0.0045463	14	transition metal ion transport	COPA|FIU|FEPA|FEOB|FES|FEPE|RCNA|YCDO|ZNUA|YCDB|MODC|CUSC|YDAN|CUSB
19184	5.727e-05	0.0045463	7	nonribosomal peptide biosynthetic process	ENTE|ENTF|ENTC|GGT|YBDZ|ENTA|ENTB
2001057	6.9336e-05	0.0045463	9	reactive nitrogen species metabolic process	NIRB|NIRD|NARU|NIRC|NARX|NARY|NARZ|NARL|NARK
42126	6.9336e-05	0.0045463	9	nitrate metabolic process	NIRB|NIRD|NARU|NIRC|NARX|NARY|NARZ|NARL|NARK
42128	6.9336e-05	0.0045463	9	nitrate assimilation	NIRB|NIRD|NARU|NIRC|NARX|NARY|NARZ|NARL|NARK
44550	7.2537e-05	0.0045463	6	secondary metabolite biosynthetic process	ENTE|ENTF|ENTC|YBDZ|ENTA|ENTB
55076	7.3203e-05	0.0045463	14	transition metal ion homeostasis	FHUF|FIU|FEPB|FEPA|FEOB|FES|FEPE|RCNA|DPS|YCDB|YQJH|CUSF|CUSC|CUSB
50896	0.00010259	0.0060525	111	response to stimulus	FIU|PHOB|DCYD|HDEB|HDEA|RECX|ELAB|FABI|YNAI|KATE|YJGF|BCR|YBJX|UVRD|RECC|CUSR|GLCD|TAR|YBJG|YAJQ|OXC|BLC|CUSF|CUSC|CUSB|YEGS|YLIF|YBDG|YGGE|OMPA|DHAR|UHPB|GMR|YCHF|DNAJ|YQJH|ARNB|YGGX|YDEH|GLNG|ALDB|YIAO|TAUB|TAUA|DEGP|TORR|YAAU|PHR|TORS|YBEY|PRIA|GROL|YEAJ|COPA|YKGC|YDFQ|HCHA|MDTQ|FEPB|NARX|NARY|YMGB|CHEB|CHEA|EXOX|GLPK|PROV|SSUD|CHEW|PROP|MDTK|NARL|CHER|PROQ|GST|YEHB|NUSA|GLPF|LEXA|FEOB|MOTB|MO…
55065	0.00016304	0.0091612	14	metal ion homeostasis	FHUF|FIU|FEPB|FEPA|FEOB|FES|FEPE|RCNA|DPS|YCDB|YQJH|CUSF|CUSC|CUSB
43604	0.00020338	0.010598	11	amide biosynthetic process	ENTE|FABI|ENTF|PAND|ENTC|PANB|GGT|YBDZ|ASNB|ENTA|ENTB
43043	0.00020657	0.010598	7	peptide biosynthetic process	ENTE|ENTF|ENTC|GGT|YBDZ|ENTA|ENTB
19748	0.00035344	0.017347	7	secondary metabolic process	ENTE|ENTF|ENTC|YBDZ|ENTA|FES|ENTB
6811	0.00036753	0.017347	59	ion transport	COPA|NANC|FIU|MODA|NARU|FEPB|PHOB|FEPA|FES|BGLH|MURP|FEPE|NANT|PROV|SSUA|SSUB|YNAI|MGTA|GLPT|PROP|MDTK|NARK|YGBN|GNTT|FEOB|GLCA|LACY|TYRP|MOTA|MODB|MODC|CUSC|CUSB|CADB|FRUB|OMPG|FRUA|YBDG|RCNA|FRYA|KDPB|YCDO|KDPA|OMPA|YCDB|UIDC|YRBF|YRBC|RUTG|YBAT|SHIA|YGJI|ZNUA|KEFF|NIRC|MSCS|YHDX|YDAN|ANSP
19400	0.00038631	0.017533	10	alditol metabolic process	GLPK|DHAR|GLPB|GLPA|GLPQ|GLPR|GLPT|GLPD|GLPC|YDFI
10273	0.00050436	0.021558	4	detoxification of copper ion	COPA|CUSF|CUSC|CUSB
6066	0.00051154	0.021558	17	alcohol metabolic process	GLCF|GLPB|GLPA|YDIO|GLPD|GLPC|GLCE|GLCD|GLPK|BETI|DHAR|GLPQ|GLPR|BETB|GLPT|BETA|YDFI
10035	0.00063477	0.025828	16	response to inorganic substance	COPA|YKGC|GLPF|TSGA|NARX|YMGB|RCNA|CUSR|YCDO|YQJH|KATE|CUSF|CUSC|TEHB|SODA|CUSB
48878	0.00078445	0.030855	15	chemical homeostasis	FHUF|FIU|FEPB|FEPA|FEOB|FES|FEPE|RCNA|DPS|YCDB|MSCS|YQJH|CUSF|CUSC|CUSB
19751	0.00093836	0.03539	10	polyol metabolic process	GLPK|DHAR|GLPB|GLPA|GLPQ|GLPR|GLPT|GLPD|GLPC|YDFI
55080	0.00096451	0.03539	14	cation homeostasis	FHUF|FIU|FEPB|FEPA|FEOB|FES|FEPE|RCNA|DPS|YCDB|YQJH|CUSF|CUSC|CUSB
19563	0.00098972	0.03539	5	glycerol catabolic process	GLPK|GLPB|GLPA|GLPD|GLPC
15707	0.0010768	0.037371	3	nitrite transport	NARU|NIRC|NARK
50801	0.0011686	0.0394	14	ion homeostasis	FHUF|FIU|FEPB|FEPA|FEOB|FES|FEPE|RCNA|DPS|YCDB|YQJH|CUSF|CUSC|CUSB
46916	0.0013293	0.040016	7	cellular transition metal ion homeostasis	DPS|FHUF|YCDB|CUSF|YQJH|CUSC|CUSB
6518	0.0013498	0.040016	9	peptide metabolic process	ENTE|ENTF|ENTC|SPPA|GGT|YBDZ|PRLC|ENTA|ENTB
97501	0.0013904	0.040016	4	stress response to metal ion	COPA|CUSF|CUSC|CUSB
1990169	0.0013904	0.040016	4	stress response to copper ion	COPA|CUSF|CUSC|CUSB
70813	0.0013904	0.040016	4	hydrogen sulfide metabolic process	CYSJ|CYSI|CYSD|CYSN
70814	0.0013904	0.040016	4	hydrogen sulfide biosynthetic process	CYSJ|CYSI|CYSD|CYSN
51716	0.0017249	0.048461	67	cellular response to stimulus	YEAJ|PHOB|FEPB|NARX|DCYD|NARY|YMGB|CHEB|HDEA|CHEA|EXOX|GLPK|ELAB|RECX|YNAI|CHEW|KATE|MDTK|NARL|PROQ|GST|YEHB|YBJX|UVRD|NUSA|GLPF|RECC|LEXA|FEOB|CUSR|TAR|GLCD|YAJQ|BLC|OXC|YEGS|YDHQ|YLIF|FRC|YBDG|YGGE|YCDO|OMPA|DHAR|YCDB|UHPB|SBMC|RMF|GMR|CHO|YQJH|YGGX|GLNG|YDEH|ALDB|YIAO|TAUB|TAUA|TORR|ADHP|YDAM|HELD|TORS|PHR|PRIA|PSIE|SODA

## Sheet: TableC
Supplementary Table C in S2 File. Downregulated GO functional categories (FDR <0.05) in LF82 compared to HS at 2h.
GO-ID	p-value	FDR	# of significant gene	Description	Genes in test set
55114	1.5917e-09	2.1759e-06	127	oxidation-reduction process	FDHF|HYCF|HYCG|MAEB|THRA|GABD|YOHF|HYCB|YCJS|HYCC|YJGB|YCJQ|HYCD|HYCE|FUMA|QOR|FUMC|KATG|YPHC|YDJA|PDXB|PGL|MALQ|MALP|GLCF|FADB|DKGA|FADE|FADH|APPC|EUTG|APPB|YAJO|YHHX|DLD|YGCO|UBIF|YGCN|YDDH|YBDH|GLGA|TYRA|YGGP|YQJG|ALLD|ALDA|TALA|POXB|ALDB|HDHA|LPD|GARR|HYDN|GRXA|YGAF|YAHK|PUTA|AIDB|USG|UCPA|YDEM|ALKB|YCIK|YEIA|NARV|NARY|NARZ|YGHZ|YEIT|METF|BFR|ACNA|NARH|NARG|PFLA|NARI|YDFG|GLGC|GLPB|GLPA|MELA|…
44724	1.318e-06	0.00090087	41	single-organism carbohydrate catabolic process	MANA|FBAB|YJJM|YJJN|GLPK|ACEF|RBSK|RBSD|PGL|MALQ|MALP|ALDA|TALA|TREA|GLPB|GNTR|GLPA|MELA|TKTB|KDUD|MTLD|MALZ|TREF|GARL|IDND|FUCO|GALU|LPD|GARR|GLPD|IDNO|GLPC|GLGP|IDNK|ARAC|ARAB|GLGX|ULAD|GARD|PFKB|FUCA
44275	3.9909e-06	0.0012187	20	cellular carbohydrate catabolic process	TREA|GLPB|GNTR|GLPA|MELA|MTLD|MALZ|TREF|IDND|GLPD|YJJM|IDNO|GLPC|YJJN|IDNK|GLGP|GLPK|GLGX|MALQ|MALP
16052	4.0709e-06	0.0012187	41	carbohydrate catabolic process	MANA|FBAB|YJJM|YJJN|GLPK|ACEF|RBSK|RBSD|PGL|MALQ|MALP|ALDA|TALA|TREA|GLPB|GNTR|GLPA|MELA|TKTB|KDUD|MTLD|MALZ|TREF|GARL|IDND|FUCO|GALU|LPD|GARR|GLPD|IDNO|GLPC|GLGP|IDNK|ARAC|ARAB|GLGX|ULAD|GARD|PFKB|FUCA
6950	4.4577e-06	0.0012187	110	response to stress	NFI|YOHC|IDI|LON|YFIQ|CLPB|HTPG|MALF|MALE|YIBH|YOHN|FUMC|ELAB|KATG|UMUD|UMUC|NANK|OSMY|YEDV|GNTR|AQPZ|OPPA|OTSA|EUTD|YEDF|APPA|YJFO|GABP|OTSB|CSTA|GSIB|RUVB|RUVA|YJIA|COBU|KDPD|ADA|GLGA|LLDR|GRPE|LLDP|LAMB|YCHH|YJIM|DNAJ|DNAK|YAAA|MUG|ALDB|LPD|TAUA|YIAA|MUTM|FLGI|GADW|GADX|AIDB|PHR|YCIF|GROS|YOBF|DINI|YDEM|ALKB|FLGH|GROL|COPA|NARY|MGLA|YGHZ|YODD|GLPK|YGIW|MGLC|ACNA|PFLA|TREA|HSLU|TREF|AHPF|HSLV|Y…
5977	1.585e-05	0.0030952	7	glycogen metabolic process	GLGS|GLGC|GLGA|GLGX|GLGP|MALQ|MALP
6112	1.585e-05	0.0030952	7	energy reserve metabolic process	GLGS|GLGC|GLGA|GLGX|GLGP|MALQ|MALP
33554	8.3367e-05	0.014245	76	cellular response to stress	NFI|YOHC|IDI|HTPG|MALF|NARY|MALE|YIBH|YOHN|MGLA|YGHZ|YODD|GLPK|ELAB|YGIW|MGLC|KATG|UMUD|UMUC|PFLA|NANK|YEDV|TREA|GNTR|TREF|YHCH|OTSA|YEDF|APPA|YJFO|GABP|GLGX|OTSB|YCGB|CSTA|PFKB|YJJU|GSIB|RUVB|RUVA|YJIA|KDPD|COBU|ADA|GLGA|YJEI|SBMC|LLDR|LLDP|LAMB|YCHH|ASNA|YJIM|DNAK|YJIY|YJIX|MUG|DCTA|YBIO|ALDB|YDIZ|TAUA|YIAA|MUTM|FLGI|YBIX|GADW|GADX|YCIF|AIDB|PHR|YOBF|DINI|YDEM|ALKB|SODC
6974	0.00013672	0.020767	62	cellular response to DNA damage stimulus	NFI|YOHC|IDI|HTPG|MALF|NARY|MALE|YIBH|YOHN|MGLA|YGHZ|GLPK|ELAB|MGLC|UMUD|UMUC|PFLA|NANK|YEDV|TREA|GNTR|YHCH|OTSA|YEDF|YJFO|GABP|GLGX|YCGB|PFKB|YJJU|GSIB|RUVB|RUVA|YJIA|COBU|ADA|GLGA|YJEI|SBMC|LLDR|LLDP|LAMB|ASNA|YJIM|YJIY|YJIX|MUG|DCTA|ALDB|YDIZ|YIAA|MUTM|FLGI|GADW|YBIX|GADX|AIDB|PHR|YCIF|DINI|YDEM|ALKB
44282	0.00031644	0.043258	47	small molecule catabolic process	NANE|ACS|GABD|CADA|DADA|YJJM|YJJN|PRPE|GLPK|NANK|LDCC|FADJ|GLCF|GLPB|HDHA|GNTR|GLPA|KDUD|MTLD|GARL|IDND|FADB|FUCO|LPD|GARR|GLPD|IDNO|GLPC|FADE|YNEI|IDNK|GABT|EUTD|PRPR|CARA|EUTG|GABP|EUTH|TNAB|PUTA|EUTK|TNAA|ULAD|EUTP|YFAW|GARD|EUTS

## Sheet: TableD
Supplementary Table D in S2 File. Downregulated GO functional categories (FDR <0.05) in LF82 compared to HS at 24h.
GO-ID	p-value	FDR	# of significant gene	Description	Genes in test set
71973	1.184e-09	1.4457e-06	19	bacterial-type flagellum-dependent cell motility	YFIR|FLGJ|FLGI|FLIN|FLIM|FLIL|FLIK|FLIJ|FLGC|FLII|FLGB|FLIH|FLIG|FLGH|FLIF|FLGG|FLIE|FLGF|FLGE
97588	4.0996e-09	1.6685e-06	19	archaeal or bacterial-type flagellum-dependent cell motility	YFIR|FLGJ|FLGI|FLIN|FLIM|FLIL|FLIK|FLIJ|FLGC|FLII|FLGB|FLIH|FLIG|FLGH|FLIF|FLGG|FLIE|FLGF|FLGE
1539	4.0996e-09	1.6685e-06	19	cilium or flagellum-dependent cell motility	YFIR|FLGJ|FLGI|FLIN|FLIM|FLIL|FLIK|FLIJ|FLGC|FLII|FLGB|FLIH|FLIG|FLGH|FLIF|FLGG|FLIE|FLGF|FLGE
48870	9.3477e-08	2.2827e-05	19	cell motility	YFIR|FLGJ|FLGI|FLIN|FLIM|FLIL|FLIK|FLIJ|FLGC|FLII|FLGB|FLIH|FLIG|FLGH|FLIF|FLGG|FLIE|FLGF|FLGE
51674	9.3477e-08	2.2827e-05	19	localization of cell	YFIR|FLGJ|FLGI|FLIN|FLIM|FLIL|FLIK|FLIJ|FLGC|FLII|FLGB|FLIH|FLIG|FLGH|FLIF|FLGG|FLIE|FLGF|FLGE
6928	6.6992e-07	0.00013633	20	cellular component movement	YEIA|YFIR|FLGJ|FLGI|FLIN|FLIM|FLIL|FLIK|FLIJ|FLGC|FLII|FLGB|FLIH|FLIG|FLGH|FLIF|FLGG|FLIE|FLGF|FLGE
55114	1.007e-06	0.00017565	94	oxidation-reduction process	TDCE|HYCF|MAEB|YEIA|TDCD|HYCD|HYCE|FUMA|FUMC|FUMB|YGHZ|YEIT|ASPA|NRFC|METF|TPX|YPHC|YDJL|NARH|PDXB|PFLA|YDBK|GLTA|YOAE|ARGC|GLGC|HYBC|MELA|HYBA|HYBB|HYBO|FADB|FADA|FADE|GLGP|NUOK|GLGS|SUCB|SUCA|SUCD|SUCC|YAJO|FDOI|TRXA|GLGX|FDOG|TRXC|FDOH|YGCO|UBID|UBIF|YHBW|YGCN|XDHA|NAPH|GND|FRE|NAPF|XDHB|XDHD|DADA|NAPA|YBDH|YJJN|RSPB|YDHU|ILVC|NDH|YDHV|GLGA|TYRA|YGGP|STHA|FADJ|ALLD|YHJA|LIPA|HDHA|IDND|FUCO|LPD…
6099	8.2532e-06	0.0012596	12	tricarboxylic acid cycle	SUCB|SDHA|SUCA|SUCD|ASPA|SUCC|SDHC|SDHD|FUMA|FUMC|FUMB|GLTA
6526	1.1954e-05	0.0016218	8	arginine biosynthetic process	ARGC|CARA|ARGB|CARB|ARGD|ARGG|ARGH|ARGI
70689	1.7157e-05	0.0020949	6	L-threonine catabolic process to propionate	TDCE|TDCF|TDCD|TDCG|TDCB|TDCA
15980	1.9709e-05	0.0021877	28	energy derivation by oxidation of organic compounds	TDCE|TDCD|NAPA|FUMA|FUMC|FUMB|NDH|YDHU|GLGA|ASPA|NRFC|NARH|GLTA|GLGC|GLGP|NUOK|SDHA|SUCB|GLGS|SUCA|SUCD|SUCC|FDOI|SDHC|SDHD|GLGX|FDOG|FDOH
40011	6.6452e-05	0.0067615	21	locomotion	YFIR|RBSB|FLGJ|MGLB|FLGI|FLIN|FLIM|FLIL|FLIK|FLIJ|FLGC|FLII|FLGB|FLIH|FLIG|FLGH|FLIF|FLGG|FLIE|FLGF|FLGE
1901606	9.0158e-05	0.0084679	15	alpha-amino acid catabolic process	TDCE|TDCF|ADIA|TDCD|TDCG|LPD|DADA|YDHW|SUCB|CARA|PUTA|TNAB|TNAA|TDCB|TDCA
6567	0.00016669	0.013569	6	threonine catabolic process	TDCE|TDCF|TDCD|TDCG|TDCB|TDCA
6004	0.00016669	0.013569	6	fucose metabolic process	FUCK|FUCI|FUCO|FUCR|FUCA|FUCP
44781	0.00020114	0.01535	8	bacterial-type flagellum organization	FLGJ|FLHA|FLGN|FLIK|FLII|FLIG|FLGG|FLHE
9068	0.00028762	0.020658	7	aspartate family amino acid catabolic process	SUCB|TDCE|TDCF|TDCD|TDCG|TDCB|TDCA
6525	0.00031453	0.021336	10	arginine metabolic process	ARGC|CARA|ADIA|ARGB|CARB|ARGD|YDHW|ARGG|ARGH|ARGI
6091	0.00038341	0.024639	30	generation of precursor metabolites and energy	TDCE|TDCD|NAPA|FUMA|FUMC|FUMB|NDH|YDHU|GLGA|ASPA|NRFC|NARH|YDBK|GLTA|GLGC|LPD|GLGP|NUOK|SDHA|SUCB|GLGS|SUCA|SUCD|SUCC|FDOI|SDHC|SDHD|GLGX|FDOG|FDOH
1901605	0.00047716	0.029131	41	alpha-amino acid metabolic process	TDCE|TDCF|TDCD|TDCG|DADA|YAFJ|YDHW|ANSB|ILVC|ILVB|ASPA|HEMC|TYRA|METF|HEME|ASNA|TDCB|NUDB|TDCA|ARGC|ADIA|ARGB|IVBL|YFBQ|ARGD|DADX|MALY|LPD|DAPD|SUCB|HISF|CARA|HISI|CARB|PUTA|TNAB|TNAA|FOLE|ARGG|ARGH|ARGI
9063	0.00053581	0.031154	16	cellular amino acid catabolic process	TDCE|TDCF|ADIA|TDCD|TDCG|LPD|DADA|YDHW|SUCB|CARA|PUTA|TNAB|TNAA|TDCB|TDCA|YFAW
9084	0.00076511	0.042464	9	glutamine family amino acid biosynthetic process	ARGC|CARA|ARGB|CARB|ARGD|PUTA|ARGG|ARGH|ARGI
43433	0.00089125	0.043132	4	negative regulation of sequence-specific DNA binding transcription factor activity	AES|YCGF|MALY|MTFA
33499	0.00089125	0.043132	4	galactose catabolic process via UDP-galactose	GALK|GALM|GALT|GALE
19388	0.00089125	0.043132	4	galactose catabolic process	GALK|GALM|GALT|GALE
5977	0.00095378	0.043132	5	glycogen metabolic process	GLGS|GLGC|GLGA|GLGX|GLGP
6112	0.00095378	0.043132	5	energy reserve metabolic process	GLGS|GLGC|GLGA|GLGX|GLGP
45333	0.0011151	0.048627	22	cellular respiration	TDCE|NAPA|FUMA|FUMC|FUMB|YDHU|NDH|NUOK|SUCB|SDHA|SUCA|SUCD|ASPA|SUCC|NRFC|FDOI|SDHC|SDHD|NARH|FDOG|FDOH|GLTA
