# Supplementary material for: Identification of Candidate Adherent-Invasive E. coli Signature Transcripts by Genomic/Transcriptomic Analysis
Source: PLoS One. 2015 Jun 30;10(6):e0130902. doi: 10.1371/journal.pone.0130902 (PMC4509574; doi:10.1371/journal.pone.0130902)
Supplement: S1 Table — (XLSX) [file pone.0130902.s005.xlsx]

## Sheet: S1 Table
Supplementary S1 Table. LF82 genes that lack homology (<85% sequence identity) within 11 non-invasive E. coli strains; (+) indicates presence of homologous sequences
NCBI	NCBI	LF82 transcript	LF82 transcript	# AIEC strains	AIEC	AIEC	AIEC	AIEC	AIEC	AIEC	AIEC	AIEC	AIEC	AIEC	AIEC	AIEC	AIEC		DEC	DEC	DEC	DEC	DEC	DEC	DEC	DEC	DEC	DEC	DEC		ExPEC	ExPEC	ExPEC	ExPEC	ExPEC	ExPEC	ExPEC
LOCUS_TAG	PRODUCT	rpkm_2h	rpkm_24h	Total = 13	LF82	NRG857c	UM146	HM605	541_1	541_15	576_1	MS-107-1	MS-115-1	MS-119-7	MS-124-1	MS-145-7	MS-57-2		55989	E2348/69	E24377A	EC4115	EDL933	O103:H2_str._12009	O111:H_str._11128	O157_H7	O157:H7_str._TW14359	O26:H11_str._11368	O55:H7_str._CB9615		536	APEC_01	CFT073	IAI39	S88	UMN026	UTI89
LF82_095	excisionase	10.3318	8.39467	9	+	+			+	+	+		+		+	+	+		+	+	+	+	+		+	+	+	+	+							+
LF82_088	CRISPR/Cas system-associated protein Cas1	11.3113	28.3424	6	+	+	+	+								+	+															+			+		+
LF82_089	CRISPR/Cas system-associated protein Cas3/Cas2	22.2282	39.8625	6	+	+	+	+								+	+															+			+		+
LF82_092	CRISPR/Cas system-associated RAMP superfamily protein Csy3	29.4821	31.8478	6	+	+	+	+								+	+															+			+		+
LF82_093	CRISPR/Cas system-associated RAMP superfamily protein Cas6f	12.045	9.67945	6	+	+	+	+								+	+															+			+		+
LF82_328	cobalamin biosynthesis protein CbiG	16.7354	12.9977	6	+	+			+		+		+				+			+	+															+
LF82_330	Propanediol diffusion facilitator	0.689832	3.32032	6	+	+			+		+		+				+			+	+															+
LF82_331	propanediol utilization protein:polyhedral bodies	0.150759	0.73341	6	+	+			+		+		+				+			+	+															+
LF82_332	propanediol utilization protein: glycerol dehydratase large subunit	0.519629	2.40846	6	+	+			+		+		+				+			+	+															+
LF82_333	propanediol utilization protein: diol dehydratase medium subunit	1.0655	3.9666	6	+	+			+		+		+				+			+	+															+
LF82_334	propanediol utilization protein: diol dehydratase small subunit	0.617122	1.30814	6	+	+			+		+		+				+			+	+															+
LF82_335	propanediol utilization protein: diol dehydratase reactivation	0.626092	2.81582	6	+	+			+		+		+				+			+	+															+
LF82_336	propanediol utilization protein: diol dehydratase reactivation	1.44339	3.30345	6	+	+			+		+		+				+			+	+															+
LF82_337	propanediol utilization protein: polyhedral bodies	9.12499	13.5862	6	+	+			+		+		+				+			+	+															+
LF82_338	propanediol utilization protein: polyhedral bodies	1.03907	2.31467	6	+	+			+		+		+				+			+	+															+
LF82_339	propanediol utilization protein	0.478814	3.48307	6	+	+			+		+		+				+			+	+															+
LF82_340	propanediol utilization protein	1.40031	5.50283	6	+	+			+		+		+				+			+	+															+
LF82_341	propanediol utilization protein: polyhedral bodies	1.1484	2.89399	6	+	+			+		+		+				+			+	+															+
LF82_342	propanediol utilization protein: B12 related	1.50909	2.89348	6	+	+			+		+		+				+			+	+															+
LF82_343	CoAdependent proprionaldehyde dehydrogenase	2.05838	4.53478	6	+	+			+		+		+				+			+	+															+
LF82_344	propanediol utilization protein: propanol dehydrogenase	0.592848	0.937846	6	+	+			+		+		+				+			+	+															+
LF82_345	propanediol utilization protein	0.983052	2.92532	6	+	+			+		+		+				+			+	+															+
LF82_346	propanediol utilization protein: polyhedral bodies	2.146	4.14123	6	+	+			+		+		+				+			+	+															+
LF82_347	propanediol utilization protein: polyhedral bodies	2.2208	3.47618	6	+	+			+		+		+				+			+	+															+
LF82_778	putative propanediol utilization protein	0.229145	3.37269	6	+	+			+		+		+				+			+	+															+
LF82_013	hypothetical protein	12.8205	12.4514	5	+	+	+	+			+																				+	+			+	+	+
LF82_090	hypothetical protein	17.6852	13.192	5	+	+	+	+									+															+			+		+
LF82_348	propanediol utilization protein	3.80544	6.12868	5	+	+			+		+						+			+	+															+
LF82_091	CRISPR-Cas homologous	14.4367	6.15625	4	+	+										+	+															+			+		+
LF82_329	Pdu/cob regulatory protein	7.34298	10.767	4	+	+			+								+			+	+															+
LF82_389	variable tail fibre protein	0.650555	3.16482	4	+			+					+				+			+													+	+	+
LF82_441	hypothetical protein	9.12297	21.9248	4	+	+	+	+																								+					+
LF82_548	major fimbrial subunit	11.2641	21.2544	4	+	+						+					+		+					+	+			+
LF82_550	Outer membrane usher protein lpfC precursor	33.1342	51.7112	4	+	+						+					+		+					+	+			+
LF82_551	Fimbrial chaperone protein	0.19536	0.94614	4	+	+						+					+		+					+	+			+
LF82_552	Long polar fimbria protein A precursor	3.56327	3.52543	4	+	+						+					+		+					+	+			+
LF82_723	dihydroxyacetone kinase subunit DhaL	15.5707	16.7078	4	+	+	+										+															+					+
LF82_724	dihydroxyacetone kinase subunit DhaK	1.41152	5.3688	4	+	+	+										+															+					+
LF82_725	glycerol dehydrogenase CgrD	8.80143	5.27324	4	+	+	+										+															+					+
LF82_726	transporter CgxT	1.25868	2.30276	4	+	+	+										+															+					+
LF82_727	dihydrolipoamide dehydrogenase CdlD	3.48256	5.41064	4	+	+	+										+															+					+
LF82_728	carnitine transporter CniT	3.00325	7.89295	4	+	+	+										+															+					+
LF82_729	glycerate kinase GclK	2.38427	6.57592	4	+	+	+										+															+					+
LF82_730	3-hydroxyisobutyrate dehydrogenase GhbD	1.89163	2.91703	4	+	+	+										+															+					+
LF82_731	regulatory protein GclR	1.80621	3.09891	4	+	+	+										+															+					+
LF82_732	glycoxylate carboligase GclA	0.637477	1.66126	4	+	+	+										+															+					+
LF82_733	regulatory protein IbgR/DNA-binding transcriptional regulator DhaR	4.73778	5.99216	4	+	+	+										+															+					+
LF82_734	Invasion protein IbeA	2.47321	4.46088	4	+	+	+										+															+					+
LF82_735	transporter IbgT	1.33774	3.02399	4	+	+	+										+															+					+
LF82_159	alpha/beta hydrolase fold domain protein	82.1184	24.3841	3	+	+											+
LF82_248	putative exported protein precursor	28.9285	29.1308	3	+	+											+
LF82_249	carboxymuconolactone decarboxylase family protein	12.9151	23.1848	3	+	+											+
LF82_263	tail component of prophageCP933K	2.16902	2.43758	3	+	+		+											+	+		+	+	+		+	+	+	+			+		+	+	+	+
LF82_272	tail component of prophageCP-933K	2.8	3.4	2	+	+
LF82_311	hypothetical protein	17.8505	24.6231	3	+	+											+
LF82_312	growth inhibitor,PemK-like, autoregulated/ toxin-antitoxin system, toxin component, MazF family	20.9548	76.658	3	+	+											+
LF82_314	hypothetical protein	11.8929	9.71631	3	+	+											+
LF82_315	hypothetical protein	70.6682	25.3886	3	+	+											+
LF82_316	hypothetical protein	101.082	19.9087	3	+	+											+
LF82_317	ATP-dependent OLD family endonuclease	168.081	38.4383	3	+	+											+
LF82_318	hypothetical protein	233.012	54.8248	3	+	+											+
LF82_319	sugar phosphate aminotransferase/sugar isomerase	14.6003	243.973	3	+	+											+
LF82_320	oxidoreductase, short chain dehydrogenase/reductase family protein	13.5092	298.18	3	+	+											+
LF82_321	ribulose-phosphate 3-epimerase	10.8646	319.566	3	+	+											+
LF82_322	PTS system galactitol-specific IIC component	9.11394	262.456	3	+	+											+
LF82_323	PTS system, galactitol-specific IIA component/phosphoenolpyruvate-dependent sugar phosphotransferase system, EIIA 2	31.009	596.356	3	+	+											+
LF82_324	DeoR family transcriptional regulator	49.2879	114.774	3	+	+											+
LF82_325	PTS system, galactitol-specific IIC component	21.9081	70.355	3	+	+											+
LF82_326	Galactitol-specific enzyme IIA of phosphotransferase system	50.585	93.3398	3	+	+											+
LF82_327	transcriptional regulator	190.794	248.018	3	+	+											+
LF82_549	fimbrial protein	25.4528	56.7209	3	+	+											+		+
LF82_719	Type III restriction-modification system StyLTI enzyme mod /DNA (cytosine-5-)-methyltransferase	365.984	591.551	3	+	+											+
LF82_774	DNA-binding protein Ner family protein	3.67088	3.26732	3	+	+											+
LF82_775	PTS system, Lactose-Cellobiose specific IIB subunit	27.1676	827.174	3	+	+											+
LF82_776	sugar-phosphate isomerase, RpiB-LacA-LacB family	22.2756	160.904	3	+	+											+
LF82_777	PTS system, galactitol-specific IIB component, putative	61.0056	92.7149	3	+	+											+
LF82_2474	putative fimbrial-like adhesin protein	12.8286	17.4333	3	+	+		+												+											+	+	+		+		+
LF82_035	hypothetical protein	8.48179	13.3952	2	+	+																									+	+			+		+
LF82_106	phage regulatory protein N	6.25089	5.81593	2	+		+												+													+			+		+
LF82_136	phage injection protein/DNA transfer protein gp20 family protein	75.9256	6.59706	2	+
LF82_137	DNA transfer protein	76.183	12.3366	2	+								+
LF82_139	hypothetical protein	140.091	29.4074	2	+	+																			+
LF82_140	Endo-alpha-sialidase, phage head protein	116.418	23.8483	2	+	+													+													+			+		+
LF82_229	hypothetical protein	6.58334	11.5679	2	+	+																									+	+			+		+
LF82_230	filamentous hemagglutinin family outer membrane protein	201.997	430.326	2	+	+																									+	+			+		+
LF82_251	two component heavy metal response transcriptional regulator	2.55461	5.95162	2	+	+
LF82_261	putative tail fiber protein	2.19256	6.01269	2	+	+																									+	+	+	+	+	+	+
LF82_313	toxin-antitoxin system, antitoxin component, AbrB family	59.3719	225.431	2	+												+
LF82_349	glycosyl transferase, family 2 protein	310.79	60.9117	2	+	+
LF82_350	glycosyl transferase WecB-TagA-CpsF	181.748	66.8482	2	+	+
LF82_351	hypothetical protein	157.989	70.9698	2	+	+
LF82_352	hypothetical protein	289.666	104.496	2	+	+
LF82_353	glycosyl transferase in colanic acid biosynthesis	302.151	132.087	2	+	+
LF82_354	hypothetical protein	83.5789	38.9164	2	+	+
LF82_356	export protein	280.806	174.647	2	+	+
LF82_388	caudovirales tail fibre assembly protein	9.01122	8.41989	2	+												+			+
LF82_414	phage integrase	52.2231	31.4932	2	+			+																											+
LF82_435	hypothetical protein	10.9989	32.4972	2	+	+																											+
LF82_440	hypothetical protein	19.792	25.3607	2	+	+
LF82_468	hypothetical protein	4.37247	10.5716	2	+	+
LF82_469	TPR repeat-containing protein	2.36139	3.00436	2	+	+
LF82_470	Cps2A	2.20529	3.82026	2	+	+
LF82_471	hypothetical protein	0.933446	1.7833	2	+	+
LF82_472	glycerol3phosphate cytidyltransferase	3.20129	5.15368	2	+	+																											+
LF82_602	hydrolase/putative phosphatase	6.32486	5.68574	2	+	+
LF82_603	inner membrane protein	2.14004	4.04309	2	+	+
LF82_604	coproporphyrinogen III oxidase and related Fes oxidoreductase	1.55443	3.13512	2	+	+
LF82_605	membrane associated metal dependent hydrolase	1.57186	3.3836	2	+	+
LF82_606	periplasmic protein	0.435339	2.6761	2	+	+
LF82_607	cytoplasmic protein	5.84272	6.7276	2	+	+
LF82_658	hypothetical protein	0.541312	4.17537	2	+	+
LF82_659	hypothetical protein	0.36094	1.95279	2	+	+
LF82_660	DNA helicase	1.25986	4.72358	2	+	+
LF82_661	putative ATP/GTP binding protein	1.65645	5.47431	2	+	+
LF82_662	conjugal transfer protein TraR	2.32228	6.44906	2	+	+
LF82_663	hypothetical protein	3.25107	8.81597	2	+	+
LF82_664	hypothetical protein	5.40188	8.68264	2	+	+
LF82_665	hypothetical protein	51.9923	35.4016	2	+	+
LF82_666	hypothetical protein	0.0891185	2.68112	2	+	+
LF82_667	hypothetical protein	0.745618	6.91244	2	+	+
LF82_668	Topoisomerase B	1.55084	8.23513	2	+	+
LF82_669	hypothetical protein	304.993	347.273	2	+	+
LF82_671	lipoprotein	0.102653	0.678161	2	+	+
LF82_672	hypothetical protein	0.472191	2.89571	2	+	+
LF82_673	hypothetical protein	0.675763	1.90449	2	+	+
LF82_674	hypothetical protein	2.34191	18.9532	2	+	+
LF82_675	hypothetical protein	5.10299	24.1447	2	+	+
LF82_676	hypothetical protein	5.44776	19.527	2	+	+
LF82_677	hypothetical protein	16.679	31.2191	2	+	+
LF82_678	hypothetical protein	22.766	29.8139	2	+	+
LF82_679	ATPase domain protein	485.543	798.161	2	+	+
LF82_681	hypothetical protein	0	1.58459	2	+	+
LF82_682	hypothetical protein	0.464785	4.09439	2	+	+
LF82_683	hypothetical protein	0.373381	2.89164	2	+	+
LF82_684	hypothetical protein	0.666248	1.92837	2	+	+
LF82_685	hypothetical protein	1.02185	1.99962	2	+	+
LF82_686	hypothetical protein	1.45418	5.73693	2	+	+
LF82_687	lipoprotein	0.773968	0.914686	2	+	+
LF82_688	hypothetical protein	2.52718	7.13267	2	+	+
LF82_689	hypothetical protein	30.7391	29.0087	2	+	+
LF82_690	CMP/dCMP deaminase, zinc-binding protein	738.298	181.076	2	+	+
LF82_691	hypothetical protein	9.46685	8.3766	2	+	+
LF82_692	hypothetical protein	1.63148	2.96129	2	+	+
LF82_693	hypothetical protein	3.64992	6.15515	2	+	+
LF82_694	hypothetical protein	1.35771	1.85719	2	+	+
LF82_695	hypothetical protein	10.4835	12.9952	2	+	+
LF82_696	cold shock protein	14.1634	12.4092	2	+	+
LF82_697	DNA-binding prophage protein	3.98733	20.5141	2	+	+
LF82_698	hypothetical protein	9.18614	85.7921	2	+	+
LF82_699	Antirestriction protein	3.26528	21.1523	2	+	+
LF82_700	hypothetical protein	4.71688	4.93532	2	+	+
LF82_701	hypothetical protein	253.849	168.711	2	+	+
LF82_702	hypothetical protein	5.03798	13.2951	2	+	+
LF82_703	phage integrase	8.20557	20.9324	2	+	+
LF82_720	DNA restriction (DNA helicase)	291.334	276.432	2	+	+
LF82_760	Gene 48 protein	20.2648	11.1947	2	+	+													+													+			+
LF82_765	hypothetical protein	62.0457	30.7648	2	+	+																									+	+	+	+	+	+
LF82_769	hypothetical protein	186.289	745.373	2	+	+
LF82_792	putative phage regulatory protein	4.75585	7.14627	2	+			+																											+
LF82_802	hypothetical protein	3.15238	17.5946	2	+	+
LF82_803	hypothetical protein	0.153858	1.28997	2	+	+
LF82_804	hypothetical protein	57.2404	79.5463	2	+	+
LF82_805	hypothetical protein	27.2645	10.2907	2	+	+
LF82_806	hypothetical protein	7.18084	107.032	2	+	+
LF82_807	hypothetical protein	4.31172	54.7727	2	+	+
