# Supplementary material for: Identification of Candidate Adherent-Invasive E. coli Signature Transcripts by Genomic/Transcriptomic Analysis
Source: PLoS One. 2015 Jun 30;10(6):e0130902. doi: 10.1371/journal.pone.0130902 (PMC4509574; doi:10.1371/journal.pone.0130902)
Supplement: S3 Table — (XLSX) [file pone.0130902.s007.xlsx]

## Sheet: Sheet1
Supplementary S3 Table. AIEC genes that do not share sequence homology (<85% sequence identity) with LF82 or non-invasive E. coli strains.
NCBI	NCBI	# AIEC strains	AIEC
LOCUS_TAG	PRODUCT	Total = 13	NRG857c	UM146	HM605	541_1	541_15	576_1	MS-107-1	MS-115-1	MS-119-7	MS-124-1	MS-145-7	MS-57-2
NRG857_02630	Regulatory peptide MokC	6	+	-	-	+	+	-	+	-	+	-	+	-
NRG857_21600	pyrBI operon leader peptide	6	+	+	+	+	+	+	-	-	-	-	-	-
NRG857_2215	Hypothetical Protein	6	+	+	+	+	+	+	-	-	-	-	-	-
UM146_03465	phage portal protein, HK97 family	5	-	+	-	+	-	+	-	-	+	-	-	+
UM146_03470	phage prohead protease, HK97 family	5	-	+	-	+	-	+	-	-	+	-	-	+
UM146_22175	antirestriction protein	5	-	+	+	-	-	-	+	-	+	+	-	-
NRG857_09925	Hypothetical Protein	5	+	+	+	-	+	-	-	-	-	+	-	-
NRG857_12880	IS putative transposase	5	+	+	+	-	-	+	-	-	-	-	-	+
EC54115_12461	type I site-specific deoxyribonuclease, HsdR family	5	-	-	-	-	+	-	+	+	+	-	+	-
EC54115_01758	putative ATP-dependent endonuclease of the OLD family	5	-	-	-	-	+	-	+	+	+	-	+	-
EC5761_23110	Gamma-aminobutyraldehyde dehydroge-se	5	-	-	-	-	-	+	+	-	+	+	+	-
EC5411_17771	Transposase/TnpA	5	-	-	-	+	+	-	+	-	-	+	+	-
EC5761_01080	putative exclusion protein ren of cryptic prophage protein	5	-	-	-	-	-	+	+	-	+	+	+	-
UM146_03475	phage major capsid protein, HK97 family	4	-	+	-	-	-	+	-	-	+	-	-	+
UM146_03485	putative D- packaging protein	4	-	+	-	-	-	+	-	-	+	-	-	+
UM146_06905	Hypothetical Protein	4	-	+	+	-	-	+	-	-	-	+	-	-
UM146_10560	Minor tail protein precursor H/phage tail tape measure protein (lambda family)	4	-	+	+	-	-	-	-	-	-	+	+	-
UM146_10645	Hypothetical Protein	4	-	+	+	-	-	+	-	-	-	-	+	-
UM146_13745	Hypothetical Protein	4	-	+	+	+	-	+	-	-	-	-	-	-
NRG857_05790	major head protein (Major coat protein) from bacteriophage origin	4	+	-	-	-	-	+	-	+	-	+	-	-
NRG857_07380	conjugative transfer relaxase/nickase/helicase protein TraI	4	+	+	+	-	-	-	-	-	+	-	-	-
NRG857_08285	Hypothetical Protein	4	+	+	+	-	-	-	-	-	-	-	-	+
NRG857_17625	Hypothetical Protein	4	+	+	+	-	-	-	+	-	-	-	-	-
NRG857_30249	Conserved hypothetical protein	4	+	-	-	-	-	-	-	-	+	+	+	-
EC54115_12471	type I restriction-modification system D--methyltransferase subunit M	4	-	-	-	-	+	-	+	-	+	-	+	-
EC54115_12466	type I restriction enzyme EcoprrI specificity protein	4	-	-	-	-	+	-	+	-	+	-	+	-
EC54115_01763	Hypothetical Protein	4	-	-	-	-	+	-		+	+	-	+	-
EC5411_19465	transposase like protein	4	-	-	-	+	+	-	+	-	-	-	+	-
EC5761_18965	a-erobic dimethyl sulfoxide reductase, A subunit, DmsA/YnfE family	4	-	-	+	-	-	+	+	+	-	-	-	-
EC5761_13914	putative GTP-binding protein/putative histone	4	-	-	+	-	-	+	+	-	+	-	-	-
EC5761_13679	transposase ORF B, IS629	4	-	-	+	-	-	+	-	-	+	+	-	-
ECHM605_25724	antitoxin of the YeeV-YeeU toxin-antitoxin system	4	-	-	+	-	-	-	+	-	+	+	-	-
EC5761_08224	putative tail fiber protein	4	-	-	+	-	-	+	-	-	+	+	-	-
EC5761_07974	transposase/integrase core domain protein	4	-	-	-	-	-	+	+	-	-	-	+	+
EC5761_01125	putative exonuclease from phage origin	4	-	-	-	-	-	+	-	-	+	+	+	-
EC5761_00850	putative phage tail component	4	-	-	+	-	-	+	-	-	+	+	-	-
ECHM605_06090	Putative Lom-like outer membrane protein of phage origin	4	-	-	+	-	-	+	-	-	-	+	+	-
ECHM605_02421	Hypothetical Protein	4	-	-	+	-	-	-	+	-	+	+	-	-
HMPREF9348_00929	Hypothetical Protein	4	-	-	-	-	-	-	+	-	+	+	+	-
HMPREF9348_01874	Conserved hypothetical protein	4	-	-	-	-	-	-	+	-	+	+	+	-
HMPREF9348_02643	Conserved hypothetical protein	4	-	-	-	-	-	-	+	-	+	+	+	-
HMPREF9348_04000	Hypothetical Protein	4	-	-	-	-	-	-	+	-	+	+	+	-
UM146_01635	polysialic acid biosynthesis protein	3	-	+	+	-	-	-	-	-	-	-	-	+
UM146_03130	inner membrane protein YqaA	3	-	+	-	-	-	+	-	-	-	-	+	-
UM146_03150	Hypothetical Protein	3	-	+	+	-	-	-	-	-	-	-	-	+
UM146_03415	gp13	3	-	+	-	+	-	-	-	-	-	-	-	+
UM146_03595	Hypothetical Protein	3	-	+	-	-	-	-	+	-	+	-	-	-
UM146_04940	phage antitermi-tion protein Q	3	-	+	-	-	-	-	-	+	+	-	-	-
UM146_06820	Hypothetical Protein	3	-	+	+	-	-	-	-	-	+	-	-	-
UM146_11295	Hypothetical Protein	3	-	+	-	+	-	-	-	-	+	-	-	-
UM146_15405	Hypothetical Protein	3	-	+	-	+	-	+	-	-	-	-	-	-
UM146_21680	minor pilin protein PapH	3	-	+	+	-	-	+	-	-	-	-	-	-
UM146_22100	transposase ORF A, IS629	3	-	+	-	-	-	+	-	-	-	+	-	-
UM146_24526	transposase	3	-	+	-	+	+	-	-	-	-	-	-	-
NRG857_04575	putative regulatory protein CIII	3	+	+	-	-	+	-	-	-	-	-	-	-
NRG857_07250	Hypothetical Protein	3	+	+	+	-	-	-	-	-	-	-	-	-
NRG857_09205	Hypothetical Protein	3	+	+	+	-	-	-	-	-	-	-	-	-
NRG857_19025	Hypothetical Protein	3	+	+	+	-	-	-	-	-	-	-	-	-
NRG857_1906	Hypothetical Protein	3	+	+	+	-	-	-	-	-	-	-	-	-
NRG857_19415	Hypothetical Protein	3	+	+	+	-	-	-	-	-	-	-	-	-
NRG857_21850	Hypothetical Protein	3	+	+	-	-	-	-	-	-	-	-	-	+
NRG857_30013	Enterobactin and Salmochelin hydrolase IroE	3	+	+	+	-	-	-	-	-	-	-	-	-
EC54115_24115	ISEhe3 orfB	3	-	-	+	-	+	-	-	+	-	-	-	-
EC54115_19256	D- replication terminus site-binding protein	3	-	-	-	-	+	-	+	-	+	-	-	-
EC5411_25219	ATPase with chaperone activity, ATP-binding subunit	3	-	-	-	+	+	-	-	+	-	-	-	-
EC54115_07952	hydroge-se 4 subunit F/-DH-Ubiquinone-plastoquinone, various chain	3	-	-	-	-	+	-	+	+	-	-	-	-
EC54115_07957	hydroge-se 4 subunit F	3	-	-	-	-	+	-	+	+	-	-	-	-
EC5411_24526	transposase for IS1663	3	-	-	-	+	+	-	-	+	-	-	-	-
EC54115_05277	putative transposase ORF1, IS21 family protein/integrase core domain protein	3	-	-	+	-	+	-	-	-	-	+	-	-
EC5411_24361	toxin-antitoxin system, toxin component, RelE family	3	-	-	-	+	+	-	-	+	-	-	-	-
EC54115_01773	iso-IS1 ORF1/insertion element protein	3	-	-	+	-	+	-	-	+	-	-	-	-
EC5411_23831	Hypothetical Protein	3	-	-	-	+	+	-	-	+	-	-	-	-
EC5411_23741	Hypothetical Protein	3	-	-	-	+	+	-	-	+	-	-	-	-
EC5411_23731	Hypothetical Protein	3	-	-	-	+	+	-	-	+	-	-	-	-
EC5411_23671	DSBA-like thioredoxin domain protein	3	-	-	-	+	+	-	-	+	-	-	-	-
EC5411_23636	integrase catalytic region	3	-	-	-	+	+	-	-	+	-	-	-	-
EC5411_23491	transposase/IS protein	3	-	-	-	+	+	-	-	-	+	-	-	-
EC5761_23800	nitrate reductase 2 (NRZ), alpha subunit/molybdopterin dinucleotide binding domain protein	3	-	-	+	-	-	+	-	-	-	+	-	-
EC5761_22380	putative ki-se	3	-	-	-	-	-	+	-	-	+	-	+	-
EC5761_21164	Hypothetical Protein	3	-	-	-	-	-	+	+	-	+	-	-	-
EC5761_21169	Hypothetical Protein	3	-	-	-	-	-	+	+	-	+	-	-	-
EC5411_13046	molecular chaperone (small heat shock protein)	3	-	-	-	+	+	-	-	+	-	-	-	-
EC5411_13026	ATP-dependent metalloprotease FtsH	3	-	-	-	+	+	-	-	+	-	-	-	-
EC5411_12507	Rhs core protein	3	-	-	-	+	+	-	-	-	-	-	+	-
EC5761_11539	transposase ORF B, IS911/IS911 orfA	3	-	-	+	-	-	+	-	+	-	-	-	-
ECHM605_25873	toxin-antitoxin system protein/YacA	3	-	-	+	-	-	-	+	-	+	-	-	-
ECHM605_25099	transketolase, pyridine binding domain protein	3	-	-	+	-	-	-	+	-	-	+	-	-
EC5761_08530	Hypothetical Protein	3	-	-	+	-	-	+	-	-	-	-	+	-
EC5761_08429	putative S-adenosyl-L-methionine-dependent methyltransferases	3	-	-	-	-	-	+	+	-	-	-	+	-
EC5761_08434	Hypothetical Protein	3	-	-	-	-	-	+	+	-	-	-	+	-
EC5761_08424	Hypothetical Protein	3	-	-	-	-	-	+	+	-	-	-	+	-
EC5761_07959	macrolide 2-phosphotransferase	3	-	-	-	-	-	+	+	-	-	-	+	-
EC5761_07969	transcriptio-l regulator, TetR family	3	-	-	-	-	-	+	+	-	-	-	+	-
EC5761_06979	Minor tail protein Z (GpZ)	3	-	-	-	-	-	+	-	-	+	+	-	-
ECHM605_16812	Hypothetical Protein	3	-	-	+	-	-	-	+	-	-	+	-	-
ECHM605_12516	putative murein endopeptidase	3	-	-	+	-	-	-	-	-	-	+	-	+
ECHM605_12266	phage virion morphogeneis protein	3	-	-	+	-	-	-	-	-	-	-	+	+
ECHM605_05925	YdaB	3	-	-	+	-	-	-	-	-	+	-	+	-
ECHM605_05670	toxin-antitoxin system, toxin component, RelE family	3	-	-	+	-	-	-	+	-	+	-	-	-
ECHM605_03410	transposase InsB (ORF2) IS1	3	-	-	+	-	-	-	-	+	-	+	-	-
ECHM605_00005	D- polymerase V subunit UmuC	3	-	-	+	-	-	-	-	-	+	-	+	-
HMPREF9347_00525	Hypothetical Protein	3	-	-	-	-	-	-	-	+	+	+	-	-
HMPREF9347_01039	Hypothetical Protein	3	-	-	-	-	-	-	-	+	+	+	-	-
HMPREF9347_02119	Hypothetical Protein	3	-	-	-	-	-	-	+	+	-	+	-	-
HMPREF9347_02719	Hypothetical Protein	3	-	-	-	-	-	-	+	-	+	+	-	-
HMPREF9347_03371	Hypothetical Protein	3	-	-	-	-	-	-	+	-	+	+	-	-
HMPREF9347_04585	Hypothetical Protein	3	-	-	-	-	-	-	+	-	+	+	-	-
HMPREF9347_04679	transcriptio-l regulatory protein	3	-	-	-	-	-	-	+	-	+	+	-	-
HMPREF9347_05135	Hypothetical Protein	3	-	-	-	-	-	-	+	-	+	+	-	-
HMPREF9347_05136	GTP cyclohydrolase I	3	-	-	-	-	-	-	+	-	+	+	-	-
HMPREF9347_05173	ribonucleoside diphosphage reductase 1, beta subunit, B2	3	-	-	-	-	-	-	+	-	+	+	-	-
HMPREF9348_00478	Hypothetical Protein	3	-	-	-	-	-	-	+	-	+	-	+	-
HMPREF9348_00744	Hypothetical Protein	3	-	-	-	-	-	-	+	-	+	-	+	-
HMPREF9348_01076	Hypothetical Protein	3	-	-	-	-	-	-	+	-	+	-	+	-
HMPREF9348_01096	typeIII secretion apparatus protein	3	-	-	-	-	-	-	+	-	+	-	+	-
HMPREF9348_01581	Hypothetical Protein	3	-	-	-	-	-	-	+	-	+	-	+	-
HMPREF9348_01868	toxin-antitoxin system, toxin component, RelE family	3	-	-	-	-	-	-	-	+	+	-	+	-
HMPREF9348_02137	Hypothetical Protein	3	-	-	-	-	-	-	+	-	+	-	+	-
HMPREF9348_02188	Hypothetical Protein	3	-	-	-	-	-	-	+	-	-	+	+	-
HMPREF9348_02292	Hypothetical Protein	3	-	-	-	-	-	-	+	-	-	+	+	-
HMPREF9348_02638	Hypothetical Protein	3	-	-	-	-	-	-	-	-	+	+	+	-
HMPREF9348_02665	Hypothetical Protein	3	-	-	-	-	-	-	+	-	+	-	+	-
HMPREF9348_02968	Hypothetical Protein	3	-	-	-	-	-	-	+	-	-	+	+	-
HMPREF9348_03358	Hypothetical Protein	3	-	-	-	-	-	-	-	+	-	+	+	-
HMPREF9348_03549	Hypothetical Protein	3	-	-	-	-	-	-	+	-	+	-	+	-
HMPREF9348_03764	Hypothetical Protein	3	-	-	-	-	-	-	-	-	+	+	+	-
HMPREF9348_03904	Hypothetical Protein	3	-	-	-	-	-	-	+	-	-	+	+	-
HMPREF9348_03947	phage tail fiber repeat protein	3	-	-	-	-	-	-	+	-	+	-	+	-
HMPREF9348_04154	sucrose phosphorylase family protein	3	-	-	-	-	-	-	+	+	-	-	+	-
HMPREF9348_05117	H repeat-associated protein YhhI	3	-	-	-	-	-	-	+	-	+	-	+	-
HMPREF9348_05291	conserved domain	3	-	-	-	-	-	-	+	-	+	-	+	-
HMPREF9348_05372	TolA protein/TonB family	3	-	-	-	-	-	-	+	-	+	-	+	-
HMPREF9532_00543	fil family protein	3	-	-	-	-	-	-	+	+	-	-	-	+
HMPREF9532_00545	putative regulator	3	-	-	-	-	-	-	+	+	-	-	-	+
